# Supplementary material for: Identification of intermediate conformations in the photocycle of the light-driven sodium-pumping rhodopsin KR2
Source: J Biol Chem. 2021 Feb 24;296:100459. doi: 10.1016/j.jbc.2021.100459 (PMC8039564; doi:10.1016/j.jbc.2021.100459)
Supplement: Supporting Material [file mmc2.txt]

TITLE    1 SUPPORTING INFORMATION FOR:                                          
TITLE    2 IDENTIFICATION OF INTERMEDIATE CONFORMATIONS IN THE PHOTOCYCLE OF THE LIGHT-DRIVEN SODIUM-PUMPING RHODOPSIN KR2 
TITLE    3 M.TSUJIMURA, H.ISHIKITA       
REMARK 400 
REMARK 400 GEOMETRY OF M_LIKE-STATE STRUCTURE 
REMARK 400 
ATOM      1  N   GLN A   3      27.157  -0.883 -22.801  1.00119.66           N1+
ATOM      2  CA  GLN A   3      28.040  -1.827 -22.059  1.00102.03           C
ATOM      3  C   GLN A   3      28.656  -2.822 -23.055  1.00 95.86           C
ATOM      4  O   GLN A   3      27.890  -3.486 -23.781  1.00 93.24           O
ATOM      5  CB  GLN A   3      27.234  -2.524 -20.960  1.00116.47           C
ATOM      6  CG  GLN A   3      28.068  -3.412 -20.049  1.00121.26           C
ATOM      7  CD  GLN A   3      27.369  -3.701 -18.742  1.00116.32           C
ATOM      8  OE1 GLN A   3      26.153  -3.565 -18.625  1.00 96.91           O
ATOM      9  NE2 GLN A   3      28.142  -4.095 -17.743  1.00105.08           N
ATOM     10  HT1 GLN A   3      26.668  -0.256 -22.182  1.00  0.00           H
ATOM     11  HT2 GLN A   3      26.501  -1.473 -23.301  1.00  0.00           H
ATOM     12  HT3 GLN A   3      27.703  -0.388 -23.491  1.00  0.00           H
ATOM     13  HA  GLN A   3      28.835  -1.239 -21.598  1.00  0.00           H
ATOM     14 1HB  GLN A   3      26.733  -1.767 -20.352  1.00  0.00           H
ATOM     15 2HB  GLN A   3      26.433  -3.134 -21.389  1.00  0.00           H
ATOM     16 1HG  GLN A   3      28.292  -4.361 -20.539  1.00  0.00           H
ATOM     17 2HG  GLN A   3      29.024  -2.938 -19.822  1.00  0.00           H
ATOM     18 1HE2 GLN A   3      27.683  -4.309 -16.867  1.00  0.00           H
ATOM     19 2HE2 GLN A   3      29.131  -4.250 -17.856  1.00  0.00           H
ATOM     20  N   GLU A   4      29.989  -2.908 -23.084  1.00 80.42           N
ATOM     21  CA  GLU A   4      30.764  -3.781 -24.007  1.00 80.63           C
ATOM     22  C   GLU A   4      30.871  -5.189 -23.409  1.00 78.94           C
ATOM     23  O   GLU A   4      31.550  -5.334 -22.375  1.00 91.46           O
ATOM     24  CB  GLU A   4      32.155  -3.190 -24.245  1.00 96.08           C
ATOM     25  CG  GLU A   4      32.880  -3.841 -25.403  1.00104.50           C
ATOM     26  CD  GLU A   4      32.003  -4.018 -26.630  1.00117.87           C
ATOM     27  OE1 GLU A   4      32.071  -5.098 -27.257  1.00115.77           O
ATOM     28  OE2 GLU A   4      31.242  -3.080 -26.946  1.00105.62           O1-
ATOM     29  HN  GLU A   4      30.548  -2.450 -22.384  1.00  0.00           H
ATOM     30  HA  GLU A   4      30.160  -3.839 -24.912  1.00  0.00           H
ATOM     31 1HB  GLU A   4      32.051  -2.134 -24.492  1.00  0.00           H
ATOM     32 2HB  GLU A   4      32.773  -3.245 -23.348  1.00  0.00           H
ATOM     33 1HG  GLU A   4      33.751  -3.255 -25.692  1.00  0.00           H
ATOM     34 2HG  GLU A   4      33.249  -4.825 -25.111  1.00  0.00           H
ATOM     35  N   LEU A   5      30.231  -6.182 -24.036  1.00 58.60           N
ATOM     36  CA  LEU A   5      30.179  -7.585 -23.538  1.00 60.93           C
ATOM     37  C   LEU A   5      30.995  -8.507 -24.454  1.00 63.46           C
ATOM     38  O   LEU A   5      31.413  -9.579 -23.980  1.00 60.61           O
ATOM     39  CB  LEU A   5      28.718  -8.034 -23.455  1.00 57.99           C
ATOM     40  CG  LEU A   5      27.870  -7.283 -22.433  1.00 54.11           C
ATOM     41  CD1 LEU A   5      26.489  -7.909 -22.309  1.00 57.21           C
ATOM     42  CD2 LEU A   5      28.567  -7.251 -21.082  1.00 63.66           C
ATOM     43  HN  LEU A   5      29.707  -5.974 -24.881  1.00  0.00           H
ATOM     44  HA  LEU A   5      30.666  -7.675 -22.567  1.00  0.00           H
ATOM     45 1HB  LEU A   5      28.261  -7.946 -24.441  1.00  0.00           H
ATOM     46 2HB  LEU A   5      28.701  -9.099 -23.217  1.00  0.00           H
ATOM     47  HG  LEU A   5      27.741  -6.255 -22.777  1.00  0.00           H
ATOM     48 1HD1 LEU A   5      25.864  -7.374 -21.592  1.00  0.00           H
ATOM     49 2HD1 LEU A   5      25.965  -7.894 -23.265  1.00  0.00           H
ATOM     50 3HD1 LEU A   5      26.543  -8.948 -21.986  1.00  0.00           H
ATOM     51 1HD2 LEU A   5      27.908  -6.835 -20.320  1.00  0.00           H
ATOM     52 2HD2 LEU A   5      28.851  -8.250 -20.749  1.00  0.00           H
ATOM     53 3HD2 LEU A   5      29.459  -6.625 -21.082  1.00  0.00           H
ATOM     54  N   GLY A   6      31.214  -8.100 -25.707  1.00 59.84           N
ATOM     55  CA  GLY A   6      32.029  -8.847 -26.686  1.00 49.64           C
ATOM     56  C   GLY A   6      31.398 -10.179 -27.050  1.00 51.72           C
ATOM     57  O   GLY A   6      30.172 -10.215 -27.286  1.00 47.52           O
ATOM     58  HN  GLY A   6      30.821  -7.218 -26.012  1.00  0.00           H
ATOM     59 1HA  GLY A   6      33.016  -8.947 -26.252  1.00  0.00           H
ATOM     60 2HA  GLY A   6      32.123  -8.236 -27.584  1.00  0.00           H
ATOM     61  N   ASN A   7      32.206 -11.245 -27.085  1.00 51.31           N
ATOM     62  CA  ASN A   7      31.770 -12.608 -27.485  1.00 53.11           C
ATOM     63  C   ASN A   7      31.168 -13.320 -26.273  1.00 53.10           C
ATOM     64  O   ASN A   7      31.804 -14.253 -25.759  1.00 56.40           O
ATOM     65  CB  ASN A   7      32.931 -13.384 -28.100  1.00 55.55           C
ATOM     66  CG  ASN A   7      33.559 -12.621 -29.241  1.00 55.40           C
ATOM     67  OD1 ASN A   7      32.850 -12.137 -30.121  1.00 50.10           O
ATOM     68  ND2 ASN A   7      34.875 -12.489 -29.217  1.00 42.37           N
ATOM     69  HN  ASN A   7      33.153 -11.104 -26.726  1.00  0.00           H
ATOM     70  HA  ASN A   7      30.979 -12.532 -28.232  1.00  0.00           H
ATOM     71 1HB  ASN A   7      33.683 -13.585 -27.336  1.00  0.00           H
ATOM     72 2HB  ASN A   7      32.627 -14.354 -28.477  1.00  0.00           H
ATOM     73 1HD2 ASN A   7      35.346 -11.987 -29.956  1.00  0.00           H
ATOM     74 2HD2 ASN A   7      35.388 -12.802 -28.396  1.00  0.00           H
ATOM     75  N   ALA A   8      29.977 -12.892 -25.851  1.00 54.63           N
ATOM     76  CA  ALA A   8      29.308 -13.359 -24.617  1.00 49.77           C
ATOM     77  C   ALA A   8      27.952 -13.981 -24.962  1.00 50.24           C
ATOM     78  O   ALA A   8      27.361 -13.603 -25.984  1.00 52.30           O
ATOM     79  CB  ALA A   8      29.165 -12.212 -23.651  1.00 51.10           C
ATOM     80  HN  ALA A   8      29.569 -12.102 -26.338  1.00  0.00           H
ATOM     81  HA  ALA A   8      29.918 -14.129 -24.141  1.00  0.00           H
ATOM     82 1HB  ALA A   8      30.139 -11.787 -23.409  1.00  0.00           H
ATOM     83 2HB  ALA A   8      28.556 -11.408 -24.066  1.00  0.00           H
ATOM     84 3HB  ALA A   8      28.705 -12.523 -22.713  1.00  0.00           H
ATOM     85  N   ASN A   9      27.488 -14.907 -24.121  1.00 47.57           N
ATOM     86  CA  ASN A   9      26.182 -15.597 -24.268  1.00 49.91           C
ATOM     87  C   ASN A   9      25.061 -14.562 -24.110  1.00 48.86           C
ATOM     88  O   ASN A   9      25.278 -13.548 -23.414  1.00 49.13           O
ATOM     89  CB  ASN A   9      26.050 -16.756 -23.275  1.00 53.87           C
ATOM     90  CG  ASN A   9      27.016 -17.894 -23.544  1.00 59.65           C
ATOM     91  OD1 ASN A   9      27.163 -18.788 -22.714  1.00 53.83           O
ATOM     92  ND2 ASN A   9      27.660 -17.886 -24.702  1.00 51.03           N
ATOM     93  HN  ASN A   9      28.011 -15.079 -23.278  1.00  0.00           H
ATOM     94  HA  ASN A   9      26.102 -15.956 -25.294  1.00  0.00           H
ATOM     95 1HB  ASN A   9      26.059 -16.445 -22.229  1.00  0.00           H
ATOM     96 2HB  ASN A   9      25.100 -17.227 -23.478  1.00  0.00           H
ATOM     97 1HD2 ASN A   9      28.210 -18.703 -24.945  1.00  0.00           H
ATOM     98 2HD2 ASN A   9      27.458 -17.197 -25.411  1.00  0.00           H
ATOM     99  N   PHE A  10      23.900 -14.824 -24.716  1.00 48.10           N
ATOM    100  CA  PHE A  10      22.761 -13.874 -24.802  1.00 56.35           C
ATOM    101  C   PHE A  10      22.161 -13.650 -23.405  1.00 50.43           C
ATOM    102  O   PHE A  10      21.570 -12.580 -23.186  1.00 51.18           O
ATOM    103  CB  PHE A  10      21.753 -14.356 -25.851  1.00 61.21           C
ATOM    104  CG  PHE A  10      20.597 -15.177 -25.334  1.00 53.77           C
ATOM    105  CD1 PHE A  10      20.758 -16.515 -25.019  1.00 58.37           C
ATOM    106  CE1 PHE A  10      19.689 -17.270 -24.561  1.00 59.39           C
ATOM    107  CZ  PHE A  10      18.445 -16.697 -24.428  1.00 57.22           C
ATOM    108  CD2 PHE A  10      19.335 -14.617 -25.204  1.00 51.38           C
ATOM    109  CE2 PHE A  10      18.268 -15.371 -24.743  1.00 51.95           C
ATOM    110  HN  PHE A  10      23.809 -15.738 -25.176  1.00  0.00           H
ATOM    111  HA  PHE A  10      23.159 -12.918 -25.127  1.00  0.00           H
ATOM    112 1HB  PHE A  10      21.335 -13.476 -26.344  1.00  0.00           H
ATOM    113 2HB  PHE A  10      22.251 -14.911 -26.647  1.00  0.00           H
ATOM    114  HD1 PHE A  10      21.732 -16.965 -25.104  1.00  0.00           H
ATOM    115  HE1 PHE A  10      19.838 -18.306 -24.300  1.00  0.00           H
ATOM    116  HZ  PHE A  10      17.612 -17.280 -24.074  1.00  0.00           H
ATOM    117  HD2 PHE A  10      19.172 -13.576 -25.450  1.00  0.00           H
ATOM    118  HE2 PHE A  10      17.293 -14.916 -24.632  1.00  0.00           H
ATOM    119  N   GLU A  11      22.318 -14.609 -22.486  1.00 51.93           N
ATOM    120  CA  GLU A  11      21.884 -14.470 -21.068  1.00 48.66           C
ATOM    121  C   GLU A  11      22.393 -13.131 -20.517  1.00 49.31           C
ATOM    122  O   GLU A  11      21.629 -12.451 -19.804  1.00 47.86           O
ATOM    123  CB  GLU A  11      22.407 -15.628 -20.210  1.00 49.29           C
ATOM    124  CG  GLU A  11      21.729 -16.961 -20.486  1.00 54.54           C
ATOM    125  CD  GLU A  11      22.360 -17.783 -21.598  1.00 52.15           C
ATOM    126  OE1 GLU A  11      23.144 -17.210 -22.386  1.00 48.75           O
ATOM    127  OE2 GLU A  11      22.082 -18.996 -21.662  1.00 49.68           O1-
ATOM    128  HN  GLU A  11      22.728 -15.515 -22.741  1.00  0.00           H
ATOM    129  HA  GLU A  11      20.793 -14.444 -21.045  1.00  0.00           H
ATOM    130 1HB  GLU A  11      23.490 -15.717 -20.308  1.00  0.00           H
ATOM    131 2HB  GLU A  11      22.235 -15.382 -19.161  1.00  0.00           H
ATOM    132 1HG  GLU A  11      21.777 -17.573 -19.586  1.00  0.00           H
ATOM    133 2HG  GLU A  11      20.676 -16.825 -20.710  1.00  0.00           H
ATOM    134  N   ASN A  12      23.638 -12.770 -20.840  1.00 47.34           N
ATOM    135  CA  ASN A  12      24.314 -11.539 -20.350  1.00 47.52           C
ATOM    136  C   ASN A  12      23.638 -10.293 -20.942  1.00 49.85           C
ATOM    137  O   ASN A  12      23.468  -9.301 -20.205  1.00 47.95           O
ATOM    138  CB  ASN A  12      25.808 -11.576 -20.667  1.00 50.54           C
ATOM    139  CG  ASN A  12      26.507 -12.730 -19.981  1.00 52.61           C
ATOM    140  OD1 ASN A  12      26.633 -12.735 -18.760  1.00 45.72           O
ATOM    141  ND2 ASN A  12      26.951 -13.709 -20.756  1.00 44.79           N
ATOM    142  HN  ASN A  12      24.126 -13.372 -21.491  1.00  0.00           H
ATOM    143  HA  ASN A  12      24.188 -11.491 -19.265  1.00  0.00           H
ATOM    144 1HB  ASN A  12      25.983 -11.592 -21.744  1.00  0.00           H
ATOM    145 2HB  ASN A  12      26.273 -10.660 -20.298  1.00  0.00           H
ATOM    146 1HD2 ASN A  12      27.381 -14.538 -20.336  1.00  0.00           H
ATOM    147 2HD2 ASN A  12      26.728 -13.689 -21.742  1.00  0.00           H
ATOM    148  N   PHE A  13      23.254 -10.344 -22.219  1.00 48.02           N
ATOM    149  CA  PHE A  13      22.610  -9.217 -22.945  1.00 48.43           C
ATOM    150  C   PHE A  13      21.213  -8.972 -22.359  1.00 47.42           C
ATOM    151  O   PHE A  13      20.890  -7.805 -22.048  1.00 51.34           O
ATOM    152  CB  PHE A  13      22.622  -9.485 -24.451  1.00 50.70           C
ATOM    153  CG  PHE A  13      23.989  -9.345 -25.074  1.00 53.72           C
ATOM    154  CD1 PHE A  13      24.878 -10.409 -25.083  1.00 54.98           C
ATOM    155  CE1 PHE A  13      26.142 -10.272 -25.639  1.00 60.44           C
ATOM    156  CZ  PHE A  13      26.529  -9.071 -26.193  1.00 58.31           C
ATOM    157  CD2 PHE A  13      24.397  -8.139 -25.626  1.00 51.15           C
ATOM    158  CE2 PHE A  13      25.658  -8.006 -26.189  1.00 50.56           C
ATOM    159  HN  PHE A  13      23.304 -11.239 -22.684  1.00  0.00           H
ATOM    160  HA  PHE A  13      23.191  -8.312 -22.751  1.00  0.00           H
ATOM    161 1HB  PHE A  13      22.210 -10.469 -24.679  1.00  0.00           H
ATOM    162 2HB  PHE A  13      21.952  -8.779 -24.944  1.00  0.00           H
ATOM    163  HD1 PHE A  13      24.605 -11.354 -24.643  1.00  0.00           H
ATOM    164  HE1 PHE A  13      26.822 -11.109 -25.640  1.00  0.00           H
ATOM    165  HZ  PHE A  13      27.519  -8.963 -26.607  1.00  0.00           H
ATOM    166  HD2 PHE A  13      23.732  -7.288 -25.618  1.00  0.00           H
ATOM    167  HE2 PHE A  13      25.975  -7.060 -26.605  1.00  0.00           H
ATOM    168  N   ILE A  14      20.425 -10.032 -22.164  1.00 49.92           N
ATOM    169  CA  ILE A  14      19.112  -9.946 -21.457  1.00 49.55           C
ATOM    170  C   ILE A  14      19.352  -9.347 -20.068  1.00 55.94           C
ATOM    171  O   ILE A  14      18.643  -8.390 -19.700  1.00 53.37           O
ATOM    172  CB  ILE A  14      18.426 -11.323 -21.374  1.00 53.29           C
ATOM    173  CG2 ILE A  14      17.090 -11.216 -20.651  1.00 48.65           C
ATOM    174  CG1 ILE A  14      18.268 -11.951 -22.761  1.00 56.19           C
ATOM    175  CD1 ILE A  14      17.612 -11.032 -23.770  1.00 54.04           C
ATOM    176  HN  ILE A  14      20.753 -10.948 -22.456  1.00  0.00           H
ATOM    177  HA  ILE A  14      18.473  -9.243 -21.995  1.00  0.00           H
ATOM    178  HB  ILE A  14      19.052 -11.998 -20.786  1.00  0.00           H
ATOM    179 1HG2 ILE A  14      16.563 -12.169 -20.660  1.00  0.00           H
ATOM    180 2HG2 ILE A  14      17.197 -10.945 -19.599  1.00  0.00           H
ATOM    181 3HG2 ILE A  14      16.427 -10.480 -21.107  1.00  0.00           H
ATOM    182 1HG1 ILE A  14      19.220 -12.280 -23.160  1.00  0.00           H
ATOM    183 2HG1 ILE A  14      17.676 -12.864 -22.676  1.00  0.00           H
ATOM    184  HD1 ILE A  14      17.392 -11.574 -24.691  1.00  0.00           H
ATOM    185  HD2 ILE A  14      16.661 -10.633 -23.416  1.00  0.00           H
ATOM    186  HD3 ILE A  14      18.246 -10.193 -24.054  1.00  0.00           H
ATOM    187  N   GLY A  15      20.324  -9.890 -19.334  1.00 49.33           N
ATOM    188  CA  GLY A  15      20.631  -9.481 -17.953  1.00 54.92           C
ATOM    189  C   GLY A  15      21.058  -8.029 -17.869  1.00 45.41           C
ATOM    190  O   GLY A  15      20.766  -7.392 -16.847  1.00 56.68           O
ATOM    191  HN  GLY A  15      20.806 -10.708 -19.698  1.00  0.00           H
ATOM    192 1HA  GLY A  15      21.425 -10.101 -17.563  1.00  0.00           H
ATOM    193 2HA  GLY A  15      19.757  -9.649 -17.322  1.00  0.00           H
ATOM    194  N   ALA A  16      21.727  -7.518 -18.905  1.00 48.68           N
ATOM    195  CA  ALA A  16      22.302  -6.154 -18.929  1.00 47.40           C
ATOM    196  C   ALA A  16      21.264  -5.125 -19.401  1.00 46.14           C
ATOM    197  O   ALA A  16      21.482  -3.938 -19.146  1.00 65.91           O
ATOM    198  CB  ALA A  16      23.534  -6.131 -19.797  1.00 47.65           C
ATOM    199  HN  ALA A  16      21.994  -8.154 -19.649  1.00  0.00           H
ATOM    200  HA  ALA A  16      22.593  -5.870 -17.915  1.00  0.00           H
ATOM    201 1HB  ALA A  16      24.278  -6.838 -19.437  1.00  0.00           H
ATOM    202 2HB  ALA A  16      23.300  -6.384 -20.831  1.00  0.00           H
ATOM    203 3HB  ALA A  16      23.994  -5.141 -19.787  1.00  0.00           H
ATOM    204  N   THR A  17      20.182  -5.553 -20.057  1.00 52.47           N
ATOM    205  CA  THR A  17      19.166  -4.647 -20.663  1.00 55.98           C
ATOM    206  C   THR A  17      17.859  -4.711 -19.862  1.00 48.59           C
ATOM    207  O   THR A  17      17.596  -3.776 -19.098  1.00 63.61           O
ATOM    208  CB  THR A  17      18.953  -4.956 -22.153  1.00 54.16           C
ATOM    209  OG1 THR A  17      18.451  -6.287 -22.278  1.00 68.80           O
ATOM    210  CG2 THR A  17      20.222  -4.810 -22.964  1.00 52.98           C
ATOM    211  HN  THR A  17      20.048  -6.551 -20.149  1.00  0.00           H
ATOM    212  HA  THR A  17      19.508  -3.612 -20.592  1.00  0.00           H
ATOM    213  HB  THR A  17      18.193  -4.279 -22.550  1.00  0.00           H
ATOM    214  HG1 THR A  17      19.196  -6.882 -22.189  1.00  0.00           H
ATOM    215 1HG2 THR A  17      20.056  -5.094 -24.004  1.00  0.00           H
ATOM    216 2HG2 THR A  17      20.557  -3.773 -22.958  1.00  0.00           H
ATOM    217 3HG2 THR A  17      21.049  -5.406 -22.582  1.00  0.00           H
ATOM    218  N   GLU A  18      17.079  -5.776 -20.037  1.00 54.05           N
ATOM    219  CA  GLU A  18      15.749  -5.968 -19.402  1.00 55.73           C
ATOM    220  C   GLU A  18      15.937  -6.399 -17.942  1.00 58.73           C
ATOM    221  O   GLU A  18      15.084  -6.058 -17.101  1.00 58.41           O
ATOM    222  CB  GLU A  18      14.960  -7.035 -20.169  1.00 58.88           C
ATOM    223  CG  GLU A  18      15.252  -7.043 -21.661  1.00 76.54           C
ATOM    224  CD  GLU A  18      14.635  -8.187 -22.452  1.00 93.57           C
ATOM    225  OE1 GLU A  18      13.985  -9.051 -21.838  1.00 91.40           O
ATOM    226  OE2 GLU A  18      14.814  -8.216 -23.687  1.00131.95           O1-
ATOM    227  HN  GLU A  18      17.400  -6.439 -20.736  1.00  0.00           H
ATOM    228  HA  GLU A  18      15.211  -5.018 -19.423  1.00  0.00           H
ATOM    229 1HB  GLU A  18      15.201  -8.026 -19.774  1.00  0.00           H
ATOM    230 2HB  GLU A  18      13.892  -6.903 -19.990  1.00  0.00           H
ATOM    231 1HG  GLU A  18      14.987  -6.096 -22.131  1.00  0.00           H
ATOM    232 2HG  GLU A  18      16.300  -7.226 -21.852  1.00  0.00           H
ATOM    233  N   GLY A  19      17.003  -7.153 -17.661  1.00 55.79           N
ATOM    234  CA  GLY A  19      17.156  -7.890 -16.393  1.00 60.97           C
ATOM    235  C   GLY A  19      16.178  -9.049 -16.322  1.00 51.62           C
ATOM    236  O   GLY A  19      15.408  -9.232 -17.276  1.00 58.64           O
ATOM    237  HN  GLY A  19      17.604  -7.427 -18.434  1.00  0.00           H
ATOM    238 1HA  GLY A  19      17.004  -7.221 -15.545  1.00  0.00           H
ATOM    239 2HA  GLY A  19      18.176  -8.264 -16.321  1.00  0.00           H
ATOM    240  N   PHE A  20      16.217  -9.820 -15.235  1.00 57.26           N
ATOM    241  CA  PHE A  20      15.389 -11.034 -15.030  1.00 50.06           C
ATOM    242  C   PHE A  20      14.407 -10.781 -13.885  1.00 53.87           C
ATOM    243  O   PHE A  20      14.809 -10.207 -12.852  1.00 50.65           O
ATOM    244  CB  PHE A  20      16.277 -12.244 -14.734  1.00 53.75           C
ATOM    245  CG  PHE A  20      17.217 -12.620 -15.851  1.00 54.92           C
ATOM    246  CD1 PHE A  20      16.752 -13.287 -16.971  1.00 52.98           C
ATOM    247  CE1 PHE A  20      17.614 -13.631 -18.001  1.00 57.35           C
ATOM    248  CZ  PHE A  20      18.950 -13.318 -17.920  1.00 51.05           C
ATOM    249  CD2 PHE A  20      18.568 -12.317 -15.780  1.00 52.11           C
ATOM    250  CE2 PHE A  20      19.427 -12.662 -16.812  1.00 55.71           C
ATOM    251  HN  PHE A  20      16.928  -9.600 -14.537  1.00  0.00           H
ATOM    252  HA  PHE A  20      14.826 -11.248 -15.939  1.00  0.00           H
ATOM    253 1HB  PHE A  20      16.848 -12.074 -13.825  1.00  0.00           H
ATOM    254 2HB  PHE A  20      15.646 -13.108 -14.520  1.00  0.00           H
ATOM    255  HD1 PHE A  20      15.711 -13.537 -17.020  1.00  0.00           H
ATOM    256  HE1 PHE A  20      17.225 -14.141 -18.865  1.00  0.00           H
ATOM    257  HZ  PHE A  20      19.621 -13.584 -18.723  1.00  0.00           H
ATOM    258  HD2 PHE A  20      18.962 -11.791 -14.922  1.00  0.00           H
ATOM    259  HE2 PHE A  20      20.470 -12.414 -16.756  1.00  0.00           H
ATOM    260  N   SER A  21      13.154 -11.195 -14.078  1.00 49.56           N
ATOM    261  CA  SER A  21      12.100 -11.202 -13.035  1.00 50.62           C
ATOM    262  C   SER A  21      12.501 -12.197 -11.945  1.00 50.57           C
ATOM    263  O   SER A  21      13.383 -13.041 -12.212  1.00 53.70           O
ATOM    264  CB  SER A  21      10.759 -11.547 -13.626  1.00 57.67           C
ATOM    265  OG  SER A  21      10.759 -12.870 -14.140  1.00 53.44           O
ATOM    266  HN  SER A  21      12.930 -11.603 -14.993  1.00  0.00           H
ATOM    267  HA  SER A  21      12.059 -10.205 -12.593  1.00  0.00           H
ATOM    268 1HB  SER A  21       9.981 -11.457 -12.866  1.00  0.00           H
ATOM    269 2HB  SER A  21      10.496 -10.854 -14.424  1.00  0.00           H
ATOM    270  HG1 SER A  21      10.949 -12.828 -15.089  1.00  0.00           H
ATOM    271  N   GLU A  22      11.869 -12.111 -10.774  1.00 50.42           N
ATOM    272  CA  GLU A  22      12.068 -13.077  -9.664  1.00 55.97           C
ATOM    273  C   GLU A  22      11.922 -14.501 -10.218  1.00 57.51           C
ATOM    274  O   GLU A  22      12.812 -15.342  -9.959  1.00 53.05           O
ATOM    275  CB  GLU A  22      11.074 -12.797  -8.536  1.00 52.93           C
ATOM    276  CG  GLU A  22      11.180 -13.774  -7.373  1.00 57.95           C
ATOM    277  CD  GLU A  22      12.448 -13.677  -6.537  1.00 63.21           C
ATOM    278  OE1 GLU A  22      13.330 -12.849  -6.877  1.00 56.48           O
ATOM    279  OE2 GLU A  22      12.550 -14.433  -5.542  1.00 54.91           O1-
ATOM    280  HN  GLU A  22      11.321 -11.270 -10.592  1.00  0.00           H
ATOM    281  HA  GLU A  22      13.091 -12.982  -9.320  1.00  0.00           H
ATOM    282 1HB  GLU A  22      11.249 -11.789  -8.155  1.00  0.00           H
ATOM    283 2HB  GLU A  22      10.054 -12.809  -8.917  1.00  0.00           H
ATOM    284 1HG  GLU A  22      10.361 -13.576  -6.683  1.00  0.00           H
ATOM    285 2HG  GLU A  22      11.052 -14.809  -7.684  1.00  0.00           H
ATOM    286  N   ILE A  23      10.851 -14.765 -10.968  1.00 53.29           N
ATOM    287  CA  ILE A  23      10.523 -16.132 -11.470  1.00 49.79           C
ATOM    288  C   ILE A  23      11.640 -16.598 -12.411  1.00 50.75           C
ATOM    289  O   ILE A  23      12.135 -17.715 -12.211  1.00 52.05           O
ATOM    290  CB  ILE A  23       9.129 -16.170 -12.126  1.00 56.05           C
ATOM    291  CG2 ILE A  23       8.963 -17.426 -12.969  1.00 56.60           C
ATOM    292  CG1 ILE A  23       8.020 -16.043 -11.076  1.00 56.49           C
ATOM    293  CD1 ILE A  23       6.618 -16.092 -11.642  1.00 57.22           C
ATOM    294  HN  ILE A  23      10.245 -13.996 -11.204  1.00  0.00           H
ATOM    295  HA  ILE A  23      10.534 -16.810 -10.614  1.00  0.00           H
ATOM    296  HB  ILE A  23       9.050 -15.322 -12.812  1.00  0.00           H
ATOM    297 1HG2 ILE A  23       7.973 -17.489 -13.418  1.00  0.00           H
ATOM    298 2HG2 ILE A  23       9.634 -17.449 -13.829  1.00  0.00           H
ATOM    299 3HG2 ILE A  23       9.123 -18.333 -12.387  1.00  0.00           H
ATOM    300 1HG1 ILE A  23       8.127 -16.820 -10.318  1.00  0.00           H
ATOM    301 2HG1 ILE A  23       8.141 -15.096 -10.547  1.00  0.00           H
ATOM    302  HD1 ILE A  23       5.889 -15.811 -10.882  1.00  0.00           H
ATOM    303  HD2 ILE A  23       6.503 -15.391 -12.472  1.00  0.00           H
ATOM    304  HD3 ILE A  23       6.343 -17.086 -11.993  1.00  0.00           H
ATOM    305  N   ALA A  24      12.041 -15.776 -13.384  1.00 46.99           N
ATOM    306  CA  ALA A  24      13.076 -16.133 -14.383  1.00 49.58           C
ATOM    307  C   ALA A  24      14.395 -16.448 -13.664  1.00 47.90           C
ATOM    308  O   ALA A  24      15.013 -17.486 -13.977  1.00 51.04           O
ATOM    309  CB  ALA A  24      13.239 -15.028 -15.398  1.00 47.64           C
ATOM    310  HN  ALA A  24      11.617 -14.856 -13.453  1.00  0.00           H
ATOM    311  HA  ALA A  24      12.762 -17.045 -14.882  1.00  0.00           H
ATOM    312 1HB  ALA A  24      12.335 -14.916 -15.999  1.00  0.00           H
ATOM    313 2HB  ALA A  24      13.453 -14.063 -14.938  1.00  0.00           H
ATOM    314 3HB  ALA A  24      14.053 -15.260 -16.085  1.00  0.00           H
ATOM    315  N   TYR A  25      14.821 -15.589 -12.736  1.00 49.20           N
ATOM    316  CA  TYR A  25      16.111 -15.750 -12.018  1.00 50.90           C
ATOM    317  C   TYR A  25      16.059 -16.976 -11.098  1.00 48.75           C
ATOM    318  O   TYR A  25      16.995 -17.800 -11.131  1.00 49.90           O
ATOM    319  CB  TYR A  25      16.473 -14.518 -11.191  1.00 50.80           C
ATOM    320  CG  TYR A  25      17.725 -14.727 -10.379  1.00 48.62           C
ATOM    321  CD1 TYR A  25      18.976 -14.596 -10.960  1.00 45.65           C
ATOM    322  CE1 TYR A  25      20.135 -14.809 -10.233  1.00 45.91           C
ATOM    323  CZ  TYR A  25      20.054 -15.181  -8.904  1.00 48.45           C
ATOM    324  OH  TYR A  25      21.197 -15.390  -8.189  1.00 45.75           O
ATOM    325  CD2 TYR A  25      17.663 -15.124  -9.053  1.00 43.32           C
ATOM    326  CE2 TYR A  25      18.814 -15.340  -8.311  1.00 48.27           C
ATOM    327  HN  TYR A  25      14.246 -14.769 -12.540  1.00  0.00           H
ATOM    328  HA  TYR A  25      16.890 -15.918 -12.753  1.00  0.00           H
ATOM    329 1HB  TYR A  25      16.610 -13.654 -11.842  1.00  0.00           H
ATOM    330 2HB  TYR A  25      15.653 -14.252 -10.520  1.00  0.00           H
ATOM    331  HD1 TYR A  25      19.059 -14.320 -12.002  1.00  0.00           H
ATOM    332  HE1 TYR A  25      21.102 -14.730 -10.706  1.00  0.00           H
ATOM    333  HH  TYR A  25      21.025 -16.037  -7.516  1.00  0.00           H
ATOM    334  HD2 TYR A  25      16.701 -15.236  -8.571  1.00  0.00           H
ATOM    335  HE2 TYR A  25      18.712 -15.619  -7.272  1.00  0.00           H
ATOM    336  N   GLN A  26      15.009 -17.083 -10.280  1.00 49.39           N
ATOM    337  CA  GLN A  26      14.876 -18.161  -9.264  1.00 52.72           C
ATOM    338  C   GLN A  26      14.722 -19.506  -9.983  1.00 46.80           C
ATOM    339  O   GLN A  26      15.424 -20.464  -9.606  1.00 49.64           O
ATOM    340  CB  GLN A  26      13.720 -17.866  -8.306  1.00 51.82           C
ATOM    341  CG  GLN A  26      13.937 -16.619  -7.456  1.00 51.15           C
ATOM    342  CD  GLN A  26      14.986 -16.808  -6.387  1.00 58.20           C
ATOM    343  OE1 GLN A  26      15.791 -17.733  -6.437  1.00 59.98           O
ATOM    344  NE2 GLN A  26      14.984 -15.924  -5.401  1.00 54.12           N
ATOM    345  HN  GLN A  26      14.290 -16.358 -10.303  1.00  0.00           H
ATOM    346  HA  GLN A  26      15.827 -18.217  -8.739  1.00  0.00           H
ATOM    347 1HB  GLN A  26      12.794 -17.754  -8.870  1.00  0.00           H
ATOM    348 2HB  GLN A  26      13.567 -18.715  -7.646  1.00  0.00           H
ATOM    349 1HG  GLN A  26      14.216 -15.742  -8.038  1.00  0.00           H
ATOM    350 2HG  GLN A  26      12.991 -16.389  -6.971  1.00  0.00           H
ATOM    351 1HE2 GLN A  26      15.678 -15.936  -4.677  1.00  0.00           H
ATOM    352 2HE2 GLN A  26      14.251 -15.203  -5.405  1.00  0.00           H
ATOM    353  N   PHE A  27      13.855 -19.584 -10.991  1.00 45.55           N
ATOM    354  CA  PHE A  27      13.614 -20.836 -11.754  1.00 52.13           C
ATOM    355  C   PHE A  27      14.934 -21.346 -12.344  1.00 50.79           C
ATOM    356  O   PHE A  27      15.217 -22.551 -12.237  1.00 53.87           O
ATOM    357  CB  PHE A  27      12.614 -20.649 -12.893  1.00 51.23           C
ATOM    358  CG  PHE A  27      12.554 -21.852 -13.796  1.00 51.57           C
ATOM    359  CD1 PHE A  27      11.963 -23.029 -13.360  1.00 56.34           C
ATOM    360  CE1 PHE A  27      11.920 -24.145 -14.182  1.00 62.78           C
ATOM    361  CZ  PHE A  27      12.485 -24.104 -15.437  1.00 59.95           C
ATOM    362  CD2 PHE A  27      13.131 -21.828 -15.056  1.00 63.89           C
ATOM    363  CE2 PHE A  27      13.089 -22.947 -15.876  1.00 64.20           C
ATOM    364  HN  PHE A  27      13.351 -18.743 -11.278  1.00  0.00           H
ATOM    365  HA  PHE A  27      13.240 -21.591 -11.061  1.00  0.00           H
ATOM    366 1HB  PHE A  27      11.619 -20.429 -12.506  1.00  0.00           H
ATOM    367 2HB  PHE A  27      12.907 -19.784 -13.490  1.00  0.00           H
ATOM    368  HD1 PHE A  27      11.517 -23.074 -12.377  1.00  0.00           H
ATOM    369  HE1 PHE A  27      11.441 -25.049 -13.837  1.00  0.00           H
ATOM    370  HZ  PHE A  27      12.439 -24.962 -16.084  1.00  0.00           H
ATOM    371  HD2 PHE A  27      13.624 -20.935 -15.412  1.00  0.00           H
ATOM    372  HE2 PHE A  27      13.536 -22.903 -16.859  1.00  0.00           H
ATOM    373  N   THR A  28      15.706 -20.461 -12.979  1.00 49.05           N
ATOM    374  CA  THR A  28      16.989 -20.823 -13.634  1.00 50.80           C
ATOM    375  C   THR A  28      17.948 -21.364 -12.566  1.00 47.91           C
ATOM    376  O   THR A  28      18.587 -22.396 -12.814  1.00 53.25           O
ATOM    377  CB  THR A  28      17.551 -19.651 -14.441  1.00 49.52           C
ATOM    378  OG1 THR A  28      16.544 -19.264 -15.379  1.00 46.84           O
ATOM    379  CG2 THR A  28      18.835 -20.005 -15.157  1.00 47.55           C
ATOM    380  HN  THR A  28      15.389 -19.502 -13.060  1.00  0.00           H
ATOM    381  HA  THR A  28      16.770 -21.626 -14.337  1.00  0.00           H
ATOM    382  HB  THR A  28      17.735 -18.801 -13.782  1.00  0.00           H
ATOM    383  HG1 THR A  28      15.986 -18.596 -14.972  1.00  0.00           H
ATOM    384 1HG2 THR A  28      19.124 -19.222 -15.858  1.00  0.00           H
ATOM    385 2HG2 THR A  28      19.664 -20.139 -14.462  1.00  0.00           H
ATOM    386 3HG2 THR A  28      18.714 -20.933 -15.711  1.00  0.00           H
ATOM    387  N   SER A  29      18.031 -20.688 -11.415  1.00 47.45           N
ATOM    388  CA  SER A  29      18.852 -21.102 -10.247  1.00 48.02           C
ATOM    389  C   SER A  29      18.421 -22.497  -9.782  1.00 52.27           C
ATOM    390  O   SER A  29      19.303 -23.359  -9.590  1.00 52.28           O
ATOM    391  CB  SER A  29      18.751 -20.101  -9.128  1.00 49.19           C
ATOM    392  OG  SER A  29      19.448 -20.560  -7.980  1.00 53.72           O
ATOM    393  HN  SER A  29      17.491 -19.832 -11.332  1.00  0.00           H
ATOM    394  HA  SER A  29      19.892 -21.164 -10.575  1.00  0.00           H
ATOM    395 1HB  SER A  29      19.165 -19.141  -9.444  1.00  0.00           H
ATOM    396 2HB  SER A  29      17.716 -19.909  -8.847  1.00  0.00           H
ATOM    397  HG1 SER A  29      19.392 -19.897  -7.305  1.00  0.00           H
ATOM    398  N   HIS A  30      17.111 -22.705  -9.614  1.00 52.36           N
ATOM    399  CA  HIS A  30      16.520 -23.979  -9.123  1.00 48.09           C
ATOM    400  C   HIS A  30      16.820 -25.121 -10.105  1.00 48.02           C
ATOM    401  O   HIS A  30      17.257 -26.195  -9.650  1.00 48.55           O
ATOM    402  CB  HIS A  30      15.013 -23.818  -8.890  1.00 46.93           C
ATOM    403  CD2 HIS A  30      15.369 -22.261  -6.847  1.00 46.57           C
ATOM    404  CG  HIS A  30      14.661 -22.788  -7.871  1.00 48.78           C
ATOM    405  NE2 HIS A  30      14.568 -21.341  -6.225  1.00 49.62           N
ATOM    406  ND1 HIS A  30      13.433 -22.156  -7.865  1.00 47.43           N1+
ATOM    407  CE1 HIS A  30      13.393 -21.295  -6.866  1.00 53.43           C
ATOM    408  HN  HIS A  30      16.494 -21.907  -9.778  1.00  0.00           H
ATOM    409  HA  HIS A  30      17.005 -24.230  -8.178  1.00  0.00           H
ATOM    410 1HB  HIS A  30      14.527 -23.550  -9.829  1.00  0.00           H
ATOM    411 2HB  HIS A  30      14.577 -24.767  -8.577  1.00  0.00           H
ATOM    412  HD2 HIS A  30      16.380 -22.437  -6.507  1.00  0.00           H
ATOM    413  HE2 HIS A  30      14.852 -20.708  -5.487  1.00  0.00           H
ATOM    414  HD1 HIS A  30      12.692 -22.292  -8.537  1.00  0.00           H
ATOM    415  HE1 HIS A  30      12.574 -20.624  -6.636  1.00  0.00           H
ATOM    416  N   ILE A  31      16.591 -24.906 -11.401  1.00 44.91           N
ATOM    417  CA  ILE A  31      16.702 -25.974 -12.439  1.00 49.49           C
ATOM    418  C   ILE A  31      18.181 -26.355 -12.602  1.00 56.03           C
ATOM    419  O   ILE A  31      18.466 -27.557 -12.744  1.00 59.55           O
ATOM    420  CB  ILE A  31      16.048 -25.541 -13.767  1.00 50.13           C
ATOM    421  CG2 ILE A  31      16.952 -24.605 -14.553  1.00 54.03           C
ATOM    422  CG1 ILE A  31      15.629 -26.756 -14.598  1.00 64.21           C
ATOM    423  CD1 ILE A  31      14.768 -27.746 -13.844  1.00 61.88           C
ATOM    424  HN  ILE A  31      16.244 -23.992 -11.698  1.00  0.00           H
ATOM    425  HA  ILE A  31      16.194 -26.827 -11.997  1.00  0.00           H
ATOM    426  HB  ILE A  31      15.135 -24.989 -13.531  1.00  0.00           H
ATOM    427 1HG2 ILE A  31      16.427 -24.239 -15.437  1.00  0.00           H
ATOM    428 2HG2 ILE A  31      17.163 -23.731 -13.970  1.00  0.00           H
ATOM    429 3HG2 ILE A  31      17.880 -25.048 -14.916  1.00  0.00           H
ATOM    430 1HG1 ILE A  31      15.067 -26.387 -15.455  1.00  0.00           H
ATOM    431 2HG1 ILE A  31      16.506 -27.260 -15.005  1.00  0.00           H
ATOM    432  HD1 ILE A  31      14.271 -28.420 -14.542  1.00  0.00           H
ATOM    433  HD2 ILE A  31      15.360 -28.374 -13.182  1.00  0.00           H
ATOM    434  HD3 ILE A  31      13.990 -27.248 -13.263  1.00  0.00           H
ATOM    435  N   LEU A  32      19.091 -25.378 -12.554  1.00 52.70           N
ATOM    436  CA  LEU A  32      20.553 -25.624 -12.658  1.00 50.55           C
ATOM    437  C   LEU A  32      21.025 -26.378 -11.410  1.00 53.85           C
ATOM    438  O   LEU A  32      21.909 -27.241 -11.544  1.00 47.94           O
ATOM    439  CB  LEU A  32      21.292 -24.293 -12.821  1.00 49.44           C
ATOM    440  CG  LEU A  32      21.104 -23.602 -14.171  1.00 49.39           C
ATOM    441  CD1 LEU A  32      21.910 -22.318 -14.233  1.00 51.33           C
ATOM    442  CD2 LEU A  32      21.494 -24.522 -15.318  1.00 50.81           C
ATOM    443  HN  LEU A  32      18.772 -24.413 -12.501  1.00  0.00           H
ATOM    444  HA  LEU A  32      20.739 -26.283 -13.505  1.00  0.00           H
ATOM    445 1HB  LEU A  32      21.002 -23.610 -12.019  1.00  0.00           H
ATOM    446 2HB  LEU A  32      22.359 -24.468 -12.676  1.00  0.00           H
ATOM    447  HG  LEU A  32      20.060 -23.353 -14.339  1.00  0.00           H
ATOM    448 1HD1 LEU A  32      21.746 -21.786 -15.172  1.00  0.00           H
ATOM    449 2HD1 LEU A  32      21.613 -21.636 -13.434  1.00  0.00           H
ATOM    450 3HD1 LEU A  32      22.983 -22.492 -14.139  1.00  0.00           H
ATOM    451 1HD2 LEU A  32      21.529 -23.961 -16.246  1.00  0.00           H
ATOM    452 2HD2 LEU A  32      22.483 -24.944 -15.145  1.00  0.00           H
ATOM    453 3HD2 LEU A  32      20.774 -25.326 -15.471  1.00  0.00           H
ATOM    454  N   THR A  33      20.448 -26.073 -10.244  1.00 56.62           N
ATOM    455  CA  THR A  33      20.780 -26.734  -8.954  1.00 48.36           C
ATOM    456  C   THR A  33      20.283 -28.181  -8.987  1.00 50.98           C
ATOM    457  O   THR A  33      21.060 -29.081  -8.597  1.00 49.53           O
ATOM    458  CB  THR A  33      20.213 -25.954  -7.765  1.00 49.89           C
ATOM    459  OG1 THR A  33      20.863 -24.684  -7.782  1.00 51.01           O
ATOM    460  CG2 THR A  33      20.456 -26.640  -6.438  1.00 47.41           C
ATOM    461  HN  THR A  33      19.788 -25.303 -10.228  1.00  0.00           H
ATOM    462  HA  THR A  33      21.860 -26.764  -8.880  1.00  0.00           H
ATOM    463  HB  THR A  33      19.140 -25.793  -7.881  1.00  0.00           H
ATOM    464  HG1 THR A  33      20.434 -24.124  -8.437  1.00  0.00           H
ATOM    465 1HG2 THR A  33      20.218 -25.979  -5.604  1.00  0.00           H
ATOM    466 2HG2 THR A  33      19.843 -27.534  -6.319  1.00  0.00           H
ATOM    467 3HG2 THR A  33      21.491 -26.946  -6.328  1.00  0.00           H
ATOM    468  N   LEU A  34      19.044 -28.392  -9.439  1.00 54.31           N
ATOM    469  CA  LEU A  34      18.452 -29.744  -9.617  1.00 54.76           C
ATOM    470  C   LEU A  34      19.379 -30.565 -10.518  1.00 54.29           C
ATOM    471  O   LEU A  34      19.629 -31.745 -10.206  1.00 49.28           O
ATOM    472  CB  LEU A  34      17.059 -29.618 -10.236  1.00 53.77           C
ATOM    473  CG  LEU A  34      16.347 -30.948 -10.473  1.00 53.43           C
ATOM    474  CD1 LEU A  34      16.161 -31.690  -9.161  1.00 66.70           C
ATOM    475  CD2 LEU A  34      15.008 -30.739 -11.162  1.00 62.43           C
ATOM    476  HN  LEU A  34      18.476 -27.580  -9.676  1.00  0.00           H
ATOM    477  HA  LEU A  34      18.406 -30.207  -8.632  1.00  0.00           H
ATOM    478 1HB  LEU A  34      16.443 -28.982  -9.598  1.00  0.00           H
ATOM    479 2HB  LEU A  34      17.133 -29.090 -11.187  1.00  0.00           H
ATOM    480  HG  LEU A  34      16.943 -31.578 -11.137  1.00  0.00           H
ATOM    481 1HD1 LEU A  34      15.570 -32.595  -9.303  1.00  0.00           H
ATOM    482 2HD1 LEU A  34      17.109 -32.015  -8.732  1.00  0.00           H
ATOM    483 3HD1 LEU A  34      15.648 -31.078  -8.418  1.00  0.00           H
ATOM    484 1HD2 LEU A  34      14.469 -31.680 -11.279  1.00  0.00           H
ATOM    485 2HD2 LEU A  34      14.365 -30.057 -10.603  1.00  0.00           H
ATOM    486 3HD2 LEU A  34      15.142 -30.330 -12.162  1.00  0.00           H
ATOM    487  N   GLY A  35      19.873 -29.943 -11.589  1.00 49.14           N
ATOM    488  CA  GLY A  35      20.765 -30.574 -12.579  1.00 46.64           C
ATOM    489  C   GLY A  35      21.924 -31.287 -11.913  1.00 43.25           C
ATOM    490  O   GLY A  35      22.087 -32.502 -12.153  1.00 50.86           O
ATOM    491  HN  GLY A  35      19.553 -28.996 -11.771  1.00  0.00           H
ATOM    492 1HA  GLY A  35      21.150 -29.817 -13.262  1.00  0.00           H
ATOM    493 2HA  GLY A  35      20.195 -31.291 -13.171  1.00  0.00           H
ATOM    494  N   TYR A  36      22.707 -30.579 -11.095  1.00 44.65           N
ATOM    495  CA  TYR A  36      23.928 -31.152 -10.468  1.00 48.72           C
ATOM    496  C   TYR A  36      23.515 -32.125  -9.359  1.00 45.87           C
ATOM    497  O   TYR A  36      24.233 -33.110  -9.144  1.00 45.64           O
ATOM    498  CB  TYR A  36      24.908 -30.057 -10.034  1.00 47.01           C
ATOM    499  CG  TYR A  36      24.571 -29.226  -8.821  1.00 47.21           C
ATOM    500  CD1 TYR A  36      24.572 -29.769  -7.546  1.00 51.59           C
ATOM    501  CE1 TYR A  36      24.323 -28.992  -6.427  1.00 55.13           C
ATOM    502  CZ  TYR A  36      24.088 -27.635  -6.565  1.00 55.55           C
ATOM    503  OH  TYR A  36      23.839 -26.860  -5.469  1.00 48.90           O
ATOM    504  CD2 TYR A  36      24.360 -27.861  -8.935  1.00 49.07           C
ATOM    505  CE2 TYR A  36      24.108 -27.068  -7.825  1.00 50.87           C
ATOM    506  HN  TYR A  36      22.459 -29.619 -10.889  1.00  0.00           H
ATOM    507  HA  TYR A  36      24.437 -31.745 -11.232  1.00  0.00           H
ATOM    508 1HB  TYR A  36      25.875 -30.521  -9.831  1.00  0.00           H
ATOM    509 2HB  TYR A  36      25.085 -29.394 -10.876  1.00  0.00           H
ATOM    510  HD1 TYR A  36      24.781 -30.816  -7.400  1.00  0.00           H
ATOM    511  HE1 TYR A  36      24.321 -29.443  -5.445  1.00  0.00           H
ATOM    512  HH  TYR A  36      23.681 -25.934  -5.679  1.00  0.00           H
ATOM    513  HD2 TYR A  36      24.376 -27.394  -9.910  1.00  0.00           H
ATOM    514  HE2 TYR A  36      23.937 -26.008  -7.952  1.00  0.00           H
ATOM    515  N   ALA A  37      22.382 -31.872  -8.699  1.00 46.62           N
ATOM    516  CA  ALA A  37      21.857 -32.714  -7.600  1.00 50.74           C
ATOM    517  C   ALA A  37      21.492 -34.093  -8.159  1.00 49.45           C
ATOM    518  O   ALA A  37      21.794 -35.105  -7.505  1.00 49.26           O
ATOM    519  CB  ALA A  37      20.673 -32.045  -6.941  1.00 54.53           C
ATOM    520  HN  ALA A  37      21.891 -31.011  -8.919  1.00  0.00           H
ATOM    521  HA  ALA A  37      22.651 -32.843  -6.861  1.00  0.00           H
ATOM    522 1HB  ALA A  37      20.938 -31.053  -6.571  1.00  0.00           H
ATOM    523 2HB  ALA A  37      19.833 -31.930  -7.625  1.00  0.00           H
ATOM    524 3HB  ALA A  37      20.324 -32.629  -6.089  1.00  0.00           H
ATOM    525  N   VAL A  38      20.872 -34.130  -9.338  1.00 53.78           N
ATOM    526  CA  VAL A  38      20.470 -35.401 -10.000  1.00 47.54           C
ATOM    527  C   VAL A  38      21.733 -36.197 -10.353  1.00 48.64           C
ATOM    528  O   VAL A  38      21.717 -37.433 -10.204  1.00 56.18           O
ATOM    529  CB  VAL A  38      19.585 -35.144 -11.230  1.00 50.54           C
ATOM    530  CG1 VAL A  38      19.405 -36.405 -12.059  1.00 56.15           C
ATOM    531  CG2 VAL A  38      18.236 -34.572 -10.828  1.00 49.93           C
ATOM    532  HN  VAL A  38      20.609 -33.245  -9.771  1.00  0.00           H
ATOM    533  HA  VAL A  38      19.909 -35.995  -9.275  1.00  0.00           H
ATOM    534  HB  VAL A  38      20.083 -34.400 -11.857  1.00  0.00           H
ATOM    535 1HG1 VAL A  38      18.598 -36.288 -12.781  1.00  0.00           H
ATOM    536 2HG1 VAL A  38      20.306 -36.604 -12.634  1.00  0.00           H
ATOM    537 3HG1 VAL A  38      19.175 -37.279 -11.447  1.00  0.00           H
ATOM    538 1HG2 VAL A  38      17.701 -34.177 -11.692  1.00  0.00           H
ATOM    539 2HG2 VAL A  38      17.606 -35.332 -10.366  1.00  0.00           H
ATOM    540 3HG2 VAL A  38      18.317 -33.765 -10.105  1.00  0.00           H
ATOM    541  N   MET A  39      22.799 -35.516 -10.774  1.00 52.09           N
ATOM    542  CA  MET A  39      24.069 -36.173 -11.183  1.00 46.20           C
ATOM    543  C   MET A  39      24.690 -36.882  -9.972  1.00 46.89           C
ATOM    544  O   MET A  39      25.134 -38.036 -10.134  1.00 46.46           O
ATOM    545  CB  MET A  39      25.058 -35.169 -11.780  1.00 46.36           C
ATOM    546  CG  MET A  39      24.561 -34.520 -13.065  1.00 49.73           C
ATOM    547  SD  MET A  39      24.049 -35.711 -14.331  1.00 50.86           S
ATOM    548  CE  MET A  39      23.058 -34.675 -15.405  1.00 54.32           C
ATOM    549  HN  MET A  39      22.719 -34.510 -10.863  1.00  0.00           H
ATOM    550  HA  MET A  39      23.834 -36.953 -11.908  1.00  0.00           H
ATOM    551 1HB  MET A  39      25.316 -34.398 -11.055  1.00  0.00           H
ATOM    552 2HB  MET A  39      25.995 -35.686 -11.997  1.00  0.00           H
ATOM    553 1HG  MET A  39      23.716 -33.894 -12.854  1.00  0.00           H
ATOM    554 2HG  MET A  39      25.330 -33.864 -13.471  1.00  0.00           H
ATOM    555 1HE  MET A  39      22.683 -35.265 -16.237  1.00  0.00           H
ATOM    556 2HE  MET A  39      22.212 -34.253 -14.862  1.00  0.00           H
ATOM    557 3HE  MET A  39      23.668 -33.860 -15.789  1.00  0.00           H
ATOM    558  N   LEU A  40      24.699 -36.251  -8.794  1.00 44.37           N
ATOM    559  CA  LEU A  40      25.301 -36.869  -7.581  1.00 48.11           C
ATOM    560  C   LEU A  40      24.417 -38.032  -7.104  1.00 49.08           C
ATOM    561  O   LEU A  40      24.974 -39.052  -6.648  1.00 49.82           O
ATOM    562  CB  LEU A  40      25.502 -35.829  -6.476  1.00 44.20           C
ATOM    563  CG  LEU A  40      26.525 -36.247  -5.417  1.00 58.66           C
ATOM    564  CD1 LEU A  40      27.901 -36.425  -6.042  1.00 58.46           C
ATOM    565  CD2 LEU A  40      26.590 -35.253  -4.268  1.00 57.50           C
ATOM    566  HN  LEU A  40      24.330 -35.307  -8.749  1.00  0.00           H
ATOM    567  HA  LEU A  40      26.251 -37.286  -7.908  1.00  0.00           H
ATOM    568 1HB  LEU A  40      25.829 -34.888  -6.921  1.00  0.00           H
ATOM    569 2HB  LEU A  40      24.543 -35.605  -6.004  1.00  0.00           H
ATOM    570  HG  LEU A  40      26.220 -37.205  -4.991  1.00  0.00           H
ATOM    571 1HD1 LEU A  40      28.654 -36.608  -5.275  1.00  0.00           H
ATOM    572 2HD1 LEU A  40      27.962 -37.266  -6.726  1.00  0.00           H
ATOM    573 3HD1 LEU A  40      28.213 -35.531  -6.583  1.00  0.00           H
ATOM    574 1HD2 LEU A  40      27.289 -35.577  -3.496  1.00  0.00           H
ATOM    575 2HD2 LEU A  40      26.913 -34.269  -4.611  1.00  0.00           H
ATOM    576 3HD2 LEU A  40      25.616 -35.130  -3.792  1.00  0.00           H
ATOM    577  N   ALA A  41      23.094 -37.898  -7.214  1.00 45.99           N
ATOM    578  CA  ALA A  41      22.132 -38.977  -6.890  1.00 47.74           C
ATOM    579  C   ALA A  41      22.382 -40.152  -7.841  1.00 48.16           C
ATOM    580  O   ALA A  41      22.472 -41.292  -7.367  1.00 52.31           O
ATOM    581  CB  ALA A  41      20.714 -38.469  -6.986  1.00 46.19           C
ATOM    582  HN  ALA A  41      22.737 -37.008  -7.549  1.00  0.00           H
ATOM    583  HA  ALA A  41      22.326 -39.314  -5.869  1.00  0.00           H
ATOM    584 1HB  ALA A  41      20.554 -37.624  -6.316  1.00  0.00           H
ATOM    585 2HB  ALA A  41      20.464 -38.139  -7.994  1.00  0.00           H
ATOM    586 3HB  ALA A  41      20.003 -39.248  -6.709  1.00  0.00           H
ATOM    587  N   GLY A  42      22.499 -39.867  -9.138  1.00 45.64           N
ATOM    588  CA  GLY A  42      22.834 -40.866 -10.169  1.00 51.22           C
ATOM    589  C   GLY A  42      24.136 -41.577  -9.842  1.00 48.37           C
ATOM    590  O   GLY A  42      24.193 -42.812  -9.984  1.00 50.20           O
ATOM    591  HN  GLY A  42      22.360 -38.900  -9.436  1.00  0.00           H
ATOM    592 1HA  GLY A  42      22.933 -40.366 -11.133  1.00  0.00           H
ATOM    593 2HA  GLY A  42      22.024 -41.590 -10.258  1.00  0.00           H
ATOM    594  N   LEU A  43      25.154 -40.831  -9.411  1.00 49.15           N
ATOM    595  CA  LEU A  43      26.468 -41.404  -9.026  1.00 51.13           C
ATOM    596  C   LEU A  43      26.232 -42.528  -8.012  1.00 51.84           C
ATOM    597  O   LEU A  43      26.782 -43.629  -8.196  1.00 50.97           O
ATOM    598  CB  LEU A  43      27.363 -40.315  -8.429  1.00 50.24           C
ATOM    599  CG  LEU A  43      28.674 -40.835  -7.840  1.00 53.81           C
ATOM    600  CD1 LEU A  43      29.432 -41.662  -8.867  1.00 58.14           C
ATOM    601  CD2 LEU A  43      29.541 -39.698  -7.329  1.00 56.29           C
ATOM    602  HN  LEU A  43      25.043 -39.818  -9.407  1.00  0.00           H
ATOM    603  HA  LEU A  43      26.929 -41.831  -9.916  1.00  0.00           H
ATOM    604 1HB  LEU A  43      27.572 -39.552  -9.176  1.00  0.00           H
ATOM    605 2HB  LEU A  43      26.870 -39.795  -7.625  1.00  0.00           H
ATOM    606  HG  LEU A  43      28.472 -41.471  -6.976  1.00  0.00           H
ATOM    607 1HD1 LEU A  43      30.454 -41.862  -8.546  1.00  0.00           H
ATOM    608 2HD1 LEU A  43      28.968 -42.628  -9.051  1.00  0.00           H
ATOM    609 3HD1 LEU A  43      29.493 -41.137  -9.818  1.00  0.00           H
ATOM    610 1HD2 LEU A  43      30.510 -40.054  -6.977  1.00  0.00           H
ATOM    611 2HD2 LEU A  43      29.720 -38.946  -8.099  1.00  0.00           H
ATOM    612 3HD2 LEU A  43      29.067 -39.201  -6.483  1.00  0.00           H
ATOM    613  N   LEU A  44      25.438 -42.253  -6.979  1.00 51.53           N
ATOM    614  CA  LEU A  44      25.171 -43.219  -5.887  1.00 56.35           C
ATOM    615  C   LEU A  44      24.431 -44.425  -6.470  1.00 51.32           C
ATOM    616  O   LEU A  44      24.837 -45.562  -6.172  1.00 50.65           O
ATOM    617  CB  LEU A  44      24.367 -42.542  -4.774  1.00 59.08           C
ATOM    618  CG  LEU A  44      24.362 -43.302  -3.450  1.00 64.98           C
ATOM    619  CD1 LEU A  44      25.772 -43.711  -3.049  1.00 64.12           C
ATOM    620  CD2 LEU A  44      23.718 -42.481  -2.347  1.00 77.40           C
ATOM    621  HN  LEU A  44      25.032 -41.324  -6.930  1.00  0.00           H
ATOM    622  HA  LEU A  44      26.156 -43.538  -5.550  1.00  0.00           H
ATOM    623 1HB  LEU A  44      24.792 -41.551  -4.600  1.00  0.00           H
ATOM    624 2HB  LEU A  44      23.341 -42.360  -5.099  1.00  0.00           H
ATOM    625  HG  LEU A  44      23.767 -44.205  -3.580  1.00  0.00           H
ATOM    626 1HD1 LEU A  44      25.792 -44.070  -2.019  1.00  0.00           H
ATOM    627 2HD1 LEU A  44      26.155 -44.536  -3.650  1.00  0.00           H
ATOM    628 3HD1 LEU A  44      26.473 -42.877  -3.112  1.00  0.00           H
ATOM    629 1HD2 LEU A  44      23.656 -43.042  -1.414  1.00  0.00           H
ATOM    630 2HD2 LEU A  44      24.278 -41.566  -2.145  1.00  0.00           H
ATOM    631 3HD2 LEU A  44      22.701 -42.189  -2.614  1.00  0.00           H
ATOM    632  N   TYR A  45      23.410 -44.184  -7.297  1.00 46.01           N
ATOM    633  CA  TYR A  45      22.587 -45.251  -7.922  1.00 49.34           C
ATOM    634  C   TYR A  45      23.495 -46.221  -8.693  1.00 46.83           C
ATOM    635  O   TYR A  45      23.373 -47.447  -8.510  1.00 47.05           O
ATOM    636  CB  TYR A  45      21.504 -44.673  -8.836  1.00 47.80           C
ATOM    637  CG  TYR A  45      20.717 -45.743  -9.548  1.00 48.70           C
ATOM    638  CD1 TYR A  45      19.659 -46.385  -8.927  1.00 52.62           C
ATOM    639  CE1 TYR A  45      18.955 -47.398  -9.559  1.00 56.69           C
ATOM    640  CZ  TYR A  45      19.323 -47.799 -10.830  1.00 61.08           C
ATOM    641  OH  TYR A  45      18.643 -48.795 -11.469  1.00 60.63           O
ATOM    642  CD2 TYR A  45      21.081 -46.172 -10.813  1.00 51.80           C
ATOM    643  CE2 TYR A  45      20.392 -47.184 -11.459  1.00 60.70           C
ATOM    644  HN  TYR A  45      23.181 -43.210  -7.480  1.00  0.00           H
ATOM    645  HA  TYR A  45      22.110 -45.815  -7.118  1.00  0.00           H
ATOM    646 1HB  TYR A  45      20.820 -44.051  -8.257  1.00  0.00           H
ATOM    647 2HB  TYR A  45      21.945 -44.012  -9.582  1.00  0.00           H
ATOM    648  HD1 TYR A  45      19.366 -46.090  -7.930  1.00  0.00           H
ATOM    649  HE1 TYR A  45      18.126 -47.876  -9.057  1.00  0.00           H
ATOM    650  HH  TYR A  45      19.005 -49.041 -12.323  1.00  0.00           H
ATOM    651  HD2 TYR A  45      21.913 -45.701 -11.317  1.00  0.00           H
ATOM    652  HE2 TYR A  45      20.698 -47.478 -12.451  1.00  0.00           H
ATOM    653  N   PHE A  46      24.387 -45.693  -9.534  1.00 49.76           N
ATOM    654  CA  PHE A  46      25.225 -46.504 -10.454  1.00 53.86           C
ATOM    655  C   PHE A  46      26.245 -47.314  -9.650  1.00 46.14           C
ATOM    656  O   PHE A  46      26.485 -48.483 -10.000  1.00 47.14           O
ATOM    657  CB  PHE A  46      25.859 -45.619 -11.528  1.00 52.59           C
ATOM    658  CG  PHE A  46      24.859 -45.117 -12.539  1.00 50.58           C
ATOM    659  CD1 PHE A  46      24.055 -46.006 -13.233  1.00 48.09           C
ATOM    660  CE1 PHE A  46      23.120 -45.550 -14.149  1.00 52.14           C
ATOM    661  CZ  PHE A  46      22.981 -44.203 -14.381  1.00 51.14           C
ATOM    662  CD2 PHE A  46      24.700 -43.762 -12.775  1.00 50.81           C
ATOM    663  CE2 PHE A  46      23.767 -43.309 -13.694  1.00 56.62           C
ATOM    664  HN  PHE A  46      24.411 -44.676  -9.615  1.00  0.00           H
ATOM    665  HA  PHE A  46      24.576 -47.243 -10.924  1.00  0.00           H
ATOM    666 1HB  PHE A  46      26.383 -44.781 -11.064  1.00  0.00           H
ATOM    667 2HB  PHE A  46      26.620 -46.182 -12.071  1.00  0.00           H
ATOM    668  HD1 PHE A  46      24.147 -47.072 -13.081  1.00  0.00           H
ATOM    669  HE1 PHE A  46      22.488 -46.266 -14.646  1.00  0.00           H
ATOM    670  HZ  PHE A  46      22.253 -43.839 -15.086  1.00  0.00           H
ATOM    671  HD2 PHE A  46      25.316 -43.049 -12.251  1.00  0.00           H
ATOM    672  HE2 PHE A  46      23.664 -42.248 -13.875  1.00  0.00           H
ATOM    673  N   ILE A  47      26.815 -46.735  -8.595  1.00 50.73           N
ATOM    674  CA  ILE A  47      27.785 -47.455  -7.718  1.00 50.36           C
ATOM    675  C   ILE A  47      27.049 -48.594  -7.003  1.00 51.12           C
ATOM    676  O   ILE A  47      27.564 -49.723  -7.020  1.00 48.39           O
ATOM    677  CB  ILE A  47      28.469 -46.498  -6.725  1.00 49.64           C
ATOM    678  CG2 ILE A  47      29.171 -47.281  -5.627  1.00 51.53           C
ATOM    679  CG1 ILE A  47      29.422 -45.539  -7.443  1.00 45.80           C
ATOM    680  CD1 ILE A  47      29.962 -44.433  -6.563  1.00 51.42           C
ATOM    681  HN  ILE A  47      26.571 -45.774  -8.369  1.00  0.00           H
ATOM    682  HA  ILE A  47      28.550 -47.905  -8.351  1.00  0.00           H
ATOM    683  HB  ILE A  47      27.690 -45.898  -6.247  1.00  0.00           H
ATOM    684 1HG2 ILE A  47      29.733 -46.629  -4.961  1.00  0.00           H
ATOM    685 2HG2 ILE A  47      28.480 -47.805  -4.966  1.00  0.00           H
ATOM    686 3HG2 ILE A  47      29.872 -48.010  -6.034  1.00  0.00           H
ATOM    687 1HG1 ILE A  47      30.253 -46.093  -7.881  1.00  0.00           H
ATOM    688 2HG1 ILE A  47      28.908 -45.072  -8.284  1.00  0.00           H
ATOM    689  HD1 ILE A  47      30.565 -43.739  -7.147  1.00  0.00           H
ATOM    690  HD2 ILE A  47      29.151 -43.855  -6.116  1.00  0.00           H
ATOM    691  HD3 ILE A  47      30.602 -44.798  -5.761  1.00  0.00           H
ATOM    692  N   LEU A  48      25.876 -48.315  -6.430  1.00 48.43           N
ATOM    693  CA  LEU A  48      25.158 -49.255  -5.526  1.00 48.62           C
ATOM    694  C   LEU A  48      24.560 -50.417  -6.330  1.00 50.98           C
ATOM    695  O   LEU A  48      24.259 -51.445  -5.706  1.00 54.02           O
ATOM    696  CB  LEU A  48      24.066 -48.501  -4.757  1.00 50.00           C
ATOM    697  CG  LEU A  48      24.555 -47.538  -3.675  1.00 52.02           C
ATOM    698  CD1 LEU A  48      23.382 -46.873  -2.969  1.00 48.61           C
ATOM    699  CD2 LEU A  48      25.448 -48.242  -2.668  1.00 52.30           C
ATOM    700  HN  LEU A  48      25.532 -47.356  -6.474  1.00  0.00           H
ATOM    701  HA  LEU A  48      25.873 -49.711  -4.842  1.00  0.00           H
ATOM    702 1HB  LEU A  48      23.435 -47.962  -5.468  1.00  0.00           H
ATOM    703 2HB  LEU A  48      23.404 -49.232  -4.287  1.00  0.00           H
ATOM    704  HG  LEU A  48      25.159 -46.754  -4.125  1.00  0.00           H
ATOM    705 1HD1 LEU A  48      23.721 -46.154  -2.222  1.00  0.00           H
ATOM    706 2HD1 LEU A  48      22.752 -46.334  -3.678  1.00  0.00           H
ATOM    707 3HD1 LEU A  48      22.751 -47.602  -2.459  1.00  0.00           H
ATOM    708 1HD2 LEU A  48      25.673 -47.587  -1.825  1.00  0.00           H
ATOM    709 2HD2 LEU A  48      24.977 -49.139  -2.264  1.00  0.00           H
ATOM    710 3HD2 LEU A  48      26.411 -48.521  -3.093  1.00  0.00           H
ATOM    711  N   THR A  49      24.387 -50.272  -7.648  1.00 46.96           N
ATOM    712  CA  THR A  49      23.726 -51.295  -8.508  1.00 49.06           C
ATOM    713  C   THR A  49      24.756 -52.079  -9.331  1.00 52.53           C
ATOM    714  O   THR A  49      24.330 -52.948 -10.112  1.00 55.99           O
ATOM    715  CB  THR A  49      22.664 -50.675  -9.424  1.00 49.70           C
ATOM    716  OG1 THR A  49      23.271 -49.643 -10.206  1.00 51.10           O
ATOM    717  CG2 THR A  49      21.484 -50.124  -8.655  1.00 53.20           C
ATOM    718  HN  THR A  49      24.597 -49.369  -8.053  1.00  0.00           H
ATOM    719  HA  THR A  49      23.225 -52.040  -7.885  1.00  0.00           H
ATOM    720  HB  THR A  49      22.281 -51.436 -10.108  1.00  0.00           H
ATOM    721  HG1 THR A  49      23.305 -48.860  -9.649  1.00  0.00           H
ATOM    722 1HG2 THR A  49      20.738 -49.705  -9.329  1.00  0.00           H
ATOM    723 2HG2 THR A  49      20.988 -50.911  -8.086  1.00  0.00           H
ATOM    724 3HG2 THR A  49      21.764 -49.347  -7.944  1.00  0.00           H
ATOM    725  N   ILE A  50      26.052 -51.812  -9.152  1.00 49.11           N
ATOM    726  CA  ILE A  50      27.145 -52.478  -9.921  1.00 53.29           C
ATOM    727  C   ILE A  50      26.938 -54.000  -9.889  1.00 55.92           C
ATOM    728  O   ILE A  50      27.051 -54.629 -10.954  1.00 56.53           O
ATOM    729  CB  ILE A  50      28.532 -52.074  -9.383  1.00 53.35           C
ATOM    730  CG2 ILE A  50      29.585 -53.079  -9.819  1.00 56.94           C
ATOM    731  CG1 ILE A  50      28.904 -50.650  -9.804  1.00 64.26           C
ATOM    732  CD1 ILE A  50      30.248 -50.177  -9.294  1.00 65.10           C
ATOM    733  HN  ILE A  50      26.297 -51.085  -8.489  1.00  0.00           H
ATOM    734  HA  ILE A  50      27.049 -52.175 -10.964  1.00  0.00           H
ATOM    735  HB  ILE A  50      28.486 -52.097  -8.291  1.00  0.00           H
ATOM    736 1HG2 ILE A  50      30.577 -52.784  -9.487  1.00  0.00           H
ATOM    737 2HG2 ILE A  50      29.427 -54.075  -9.424  1.00  0.00           H
ATOM    738 3HG2 ILE A  50      29.609 -53.146 -10.907  1.00  0.00           H
ATOM    739 1HG1 ILE A  50      28.917 -50.582 -10.884  1.00  0.00           H
ATOM    740 2HG1 ILE A  50      28.145 -49.975  -9.441  1.00  0.00           H
ATOM    741  HD1 ILE A  50      30.366 -49.112  -9.499  1.00  0.00           H
ATOM    742  HD2 ILE A  50      30.325 -50.299  -8.212  1.00  0.00           H
ATOM    743  HD3 ILE A  50      31.088 -50.676  -9.773  1.00  0.00           H
ATOM    744  N   LYS A  51      26.648 -54.576  -8.718  1.00 54.31           N
ATOM    745  CA  LYS A  51      26.641 -56.050  -8.509  1.00 58.63           C
ATOM    746  C   LYS A  51      25.263 -56.632  -8.858  1.00 55.20           C
ATOM    747  O   LYS A  51      25.016 -57.794  -8.514  1.00 62.72           O
ATOM    748  CB  LYS A  51      27.081 -56.464  -7.077  1.00 56.12           C
ATOM    749  CG  LYS A  51      28.401 -55.831  -6.590  1.00 62.98           C
ATOM    750  CD  LYS A  51      29.628 -56.138  -7.465  1.00 75.92           C
ATOM    751  CE  LYS A  51      30.773 -55.154  -7.205  1.00  0.00           C
ATOM    752  NZ  LYS A  51      31.794 -55.263  -8.272  1.00  0.00           N1+
ATOM    753  HN  LYS A  51      26.479 -53.985  -7.903  1.00  0.00           H
ATOM    754  HA  LYS A  51      27.309 -56.519  -9.229  1.00  0.00           H
ATOM    755 1HB  LYS A  51      26.287 -56.203  -6.374  1.00  0.00           H
ATOM    756 2HB  LYS A  51      27.150 -57.553  -7.023  1.00  0.00           H
ATOM    757 1HG  LYS A  51      28.258 -54.752  -6.530  1.00  0.00           H
ATOM    758 2HG  LYS A  51      28.586 -56.146  -5.561  1.00  0.00           H
ATOM    759 1HD  LYS A  51      29.942 -57.169  -7.291  1.00  0.00           H
ATOM    760 2HD  LYS A  51      29.336 -56.082  -8.510  1.00  0.00           H
ATOM    761 1HE  LYS A  51      30.398 -54.129  -7.196  1.00  0.00           H
ATOM    762 2HE  LYS A  51      31.224 -55.331  -6.227  1.00  0.00           H
ATOM    763 1HZ  LYS A  51      32.463 -54.512  -8.169  1.00  0.00           H
ATOM    764 2HZ  LYS A  51      32.266 -56.149  -8.199  1.00  0.00           H
ATOM    765 3HZ  LYS A  51      31.364 -55.194  -9.188  1.00  0.00           H
ATOM    766  N   ASN A  52      24.398 -55.864  -9.521  1.00 55.00           N
ATOM    767  CA  ASN A  52      23.061 -56.332  -9.974  1.00 54.16           C
ATOM    768  C   ASN A  52      23.194 -57.012 -11.341  1.00 54.15           C
ATOM    769  O   ASN A  52      22.204 -57.599 -11.799  1.00 61.15           O
ATOM    770  CB  ASN A  52      22.047 -55.188 -10.042  1.00 55.41           C
ATOM    771  CG  ASN A  52      21.545 -54.772  -8.677  1.00 58.19           C
ATOM    772  OD1 ASN A  52      21.892 -55.389  -7.672  1.00 56.56           O
ATOM    773  ND2 ASN A  52      20.724 -53.733  -8.636  1.00 53.49           N
ATOM    774  HN  ASN A  52      24.657 -54.908  -9.736  1.00  0.00           H
ATOM    775  HA  ASN A  52      22.688 -57.112  -9.304  1.00  0.00           H
ATOM    776 1HB  ASN A  52      22.415 -54.339 -10.611  1.00  0.00           H
ATOM    777 2HB  ASN A  52      21.163 -55.531 -10.584  1.00  0.00           H
ATOM    778 1HD2 ASN A  52      20.317 -53.475  -7.740  1.00  0.00           H
ATOM    779 2HD2 ASN A  52      20.373 -53.288  -9.495  1.00  0.00           H
ATOM    780  N   VAL A  53      24.369 -56.920 -11.969  1.00 57.56           N
ATOM    781  CA  VAL A  53      24.633 -57.479 -13.327  1.00 56.97           C
ATOM    782  C   VAL A  53      25.914 -58.321 -13.286  1.00 63.36           C
ATOM    783  O   VAL A  53      26.751 -58.103 -12.383  1.00 58.05           O
ATOM    784  CB  VAL A  53      24.734 -56.364 -14.385  1.00 57.24           C
ATOM    785  CG1 VAL A  53      23.470 -55.513 -14.425  1.00 63.46           C
ATOM    786  CG2 VAL A  53      25.969 -55.499 -14.177  1.00 53.01           C
ATOM    787  HN  VAL A  53      25.145 -56.495 -11.489  1.00  0.00           H
ATOM    788  HA  VAL A  53      23.819 -58.155 -13.603  1.00  0.00           H
ATOM    789  HB  VAL A  53      24.826 -56.847 -15.359  1.00  0.00           H
ATOM    790 1HG1 VAL A  53      23.551 -54.692 -15.132  1.00  0.00           H
ATOM    791 2HG1 VAL A  53      22.613 -56.123 -14.703  1.00  0.00           H
ATOM    792 3HG1 VAL A  53      23.247 -55.055 -13.462  1.00  0.00           H
ATOM    793 1HG2 VAL A  53      25.999 -54.699 -14.916  1.00  0.00           H
ATOM    794 2HG2 VAL A  53      25.950 -55.015 -13.202  1.00  0.00           H
ATOM    795 3HG2 VAL A  53      26.904 -56.047 -14.273  1.00  0.00           H
ATOM    796  N   ASP A  54      26.049 -59.249 -14.238  1.00 54.38           N
ATOM    797  CA  ASP A  54      27.239 -60.124 -14.396  1.00 56.22           C
ATOM    798  C   ASP A  54      28.485 -59.246 -14.559  1.00 57.08           C
ATOM    799  O   ASP A  54      28.375 -58.144 -15.146  1.00 61.23           O
ATOM    800  CB  ASP A  54      27.088 -61.068 -15.593  1.00 66.20           C
ATOM    801  CG  ASP A  54      25.996 -62.115 -15.441  1.00 67.51           C
ATOM    802  OD1 ASP A  54      25.441 -62.241 -14.328  1.00 65.04           O
ATOM    803  OD2 ASP A  54      25.711 -62.797 -16.442  1.00 77.84           O1-
ATOM    804  HN  ASP A  54      25.232 -59.448 -14.816  1.00  0.00           H
ATOM    805  HA  ASP A  54      27.327 -60.711 -13.478  1.00  0.00           H
ATOM    806 1HB  ASP A  54      26.824 -60.429 -16.427  1.00  0.00           H
ATOM    807 2HB  ASP A  54      28.016 -61.583 -15.820  1.00  0.00           H
ATOM    808  N   LYS A  55      29.627 -59.746 -14.085  1.00 52.79           N
ATOM    809  CA  LYS A  55      30.937 -59.046 -14.084  1.00 55.16           C
ATOM    810  C   LYS A  55      31.161 -58.348 -15.432  1.00 56.07           C
ATOM    811  O   LYS A  55      31.612 -57.190 -15.421  1.00 65.10           O
ATOM    812  CB  LYS A  55      32.059 -60.043 -13.777  1.00 56.01           C
ATOM    813  CG  LYS A  55      33.400 -59.412 -13.421  1.00 73.74           C
ATOM    814  CD  LYS A  55      33.371 -58.631 -12.124  1.00 85.81           C
ATOM    815  CE  LYS A  55      34.404 -57.526 -12.069  1.00 95.57           C
ATOM    816  NZ  LYS A  55      35.781 -58.062 -12.173  1.00118.08           N1+
ATOM    817  HN  LYS A  55      29.560 -60.657 -13.658  1.00  0.00           H
ATOM    818  HA  LYS A  55      30.851 -58.278 -13.329  1.00  0.00           H
ATOM    819 1HB  LYS A  55      31.752 -60.697 -12.959  1.00  0.00           H
ATOM    820 2HB  LYS A  55      32.205 -60.704 -14.632  1.00  0.00           H
ATOM    821 1HG  LYS A  55      34.152 -60.201 -13.368  1.00  0.00           H
ATOM    822 2HG  LYS A  55      33.698 -58.768 -14.252  1.00  0.00           H
ATOM    823 1HD  LYS A  55      32.406 -58.163 -11.960  1.00  0.00           H
ATOM    824 2HD  LYS A  55      33.481 -59.317 -11.281  1.00  0.00           H
ATOM    825 1HE  LYS A  55      34.233 -56.806 -12.872  1.00  0.00           H
ATOM    826 2HE  LYS A  55      34.311 -56.977 -11.131  1.00  0.00           H
ATOM    827 1HZ  LYS A  55      36.441 -57.297 -12.133  1.00  0.00           H
ATOM    828 2HZ  LYS A  55      35.974 -58.705 -11.418  1.00  0.00           H
ATOM    829 3HZ  LYS A  55      35.892 -58.540 -13.056  1.00  0.00           H
ATOM    830  N   LYS A  56      30.857 -59.018 -16.547  1.00 58.13           N
ATOM    831  CA  LYS A  56      31.203 -58.546 -17.917  1.00 63.59           C
ATOM    832  C   LYS A  56      30.478 -57.230 -18.230  1.00 56.38           C
ATOM    833  O   LYS A  56      30.952 -56.510 -19.119  1.00 70.01           O
ATOM    834  CB  LYS A  56      30.708 -59.634 -18.940  1.00 63.69           C
ATOM    835  CG  LYS A  56      29.247 -60.098 -18.705  1.00 71.05           C
ATOM    836  CD  LYS A  56      28.662 -61.180 -19.651  1.00 65.75           C
ATOM    837  CE  LYS A  56      27.512 -61.934 -18.941  1.00  0.00           C
ATOM    838  NZ  LYS A  56      26.381 -62.375 -19.797  1.00  0.00           N1+
ATOM    839  HN  LYS A  56      30.523 -59.973 -16.439  1.00  0.00           H
ATOM    840  HA  LYS A  56      32.278 -58.384 -18.010  1.00  0.00           H
ATOM    841 1HB  LYS A  56      30.806 -59.242 -19.956  1.00  0.00           H
ATOM    842 2HB  LYS A  56      31.375 -60.495 -18.892  1.00  0.00           H
ATOM    843 1HG  LYS A  56      29.148 -60.464 -17.686  1.00  0.00           H
ATOM    844 2HG  LYS A  56      28.583 -59.235 -18.754  1.00  0.00           H
ATOM    845 1HD  LYS A  56      28.319 -60.687 -20.563  1.00  0.00           H
ATOM    846 2HD  LYS A  56      29.435 -61.888 -19.953  1.00  0.00           H
ATOM    847 1HE  LYS A  56      27.890 -62.770 -18.350  1.00  0.00           H
ATOM    848 2HE  LYS A  56      27.033 -61.262 -18.249  1.00  0.00           H
ATOM    849 1HZ  LYS A  56      25.684 -62.783 -19.180  1.00  0.00           H
ATOM    850 2HZ  LYS A  56      25.938 -61.582 -20.240  1.00  0.00           H
ATOM    851 3HZ  LYS A  56      26.655 -63.055 -20.487  1.00  0.00           H
ATOM    852  N   PHE A  57      29.383 -56.920 -17.527  1.00 60.65           N
ATOM    853  CA  PHE A  57      28.530 -55.730 -17.793  1.00 63.31           C
ATOM    854  C   PHE A  57      28.847 -54.585 -16.820  1.00 60.46           C
ATOM    855  O   PHE A  57      28.354 -53.460 -17.034  1.00 53.80           O
ATOM    856  CB  PHE A  57      27.049 -56.104 -17.704  1.00 62.04           C
ATOM    857  CG  PHE A  57      26.614 -57.163 -18.683  1.00 69.59           C
ATOM    858  CD1 PHE A  57      26.861 -57.012 -20.038  1.00 68.18           C
ATOM    859  CE1 PHE A  57      26.463 -57.982 -20.943  1.00 70.63           C
ATOM    860  CZ  PHE A  57      25.807 -59.108 -20.503  1.00 67.42           C
ATOM    861  CD2 PHE A  57      25.950 -58.302 -18.254  1.00 70.61           C
ATOM    862  CE2 PHE A  57      25.549 -59.270 -19.162  1.00 76.56           C
ATOM    863  HN  PHE A  57      29.066 -57.560 -16.803  1.00  0.00           H
ATOM    864  HA  PHE A  57      28.738 -55.343 -18.794  1.00  0.00           H
ATOM    865 1HB  PHE A  57      26.803 -56.423 -16.692  1.00  0.00           H
ATOM    866 2HB  PHE A  57      26.449 -55.214 -17.898  1.00  0.00           H
ATOM    867  HD1 PHE A  57      27.384 -56.142 -20.390  1.00  0.00           H
ATOM    868  HE1 PHE A  57      26.655 -57.839 -21.998  1.00  0.00           H
ATOM    869  HZ  PHE A  57      25.452 -59.823 -21.230  1.00  0.00           H
ATOM    870  HD2 PHE A  57      25.720 -58.430 -17.206  1.00  0.00           H
ATOM    871  HE2 PHE A  57      24.974 -60.110 -18.804  1.00  0.00           H
ATOM    872  N   GLN A  58      29.642 -54.850 -15.785  1.00 50.30           N
ATOM    873  CA  GLN A  58      29.832 -53.918 -14.643  1.00 54.84           C
ATOM    874  C   GLN A  58      30.616 -52.673 -15.081  1.00 51.10           C
ATOM    875  O   GLN A  58      30.417 -51.608 -14.466  1.00 53.73           O
ATOM    876  CB  GLN A  58      30.476 -54.671 -13.484  1.00 49.41           C
ATOM    877  CG  GLN A  58      29.513 -55.670 -12.861  1.00 52.79           C
ATOM    878  CD  GLN A  58      30.081 -56.341 -11.639  1.00 54.98           C
ATOM    879  OE1 GLN A  58      31.199 -56.057 -11.217  1.00 55.52           O
ATOM    880  NE2 GLN A  58      29.302 -57.243 -11.066  1.00 50.07           N
ATOM    881  HN  GLN A  58      30.023 -55.788 -15.729  1.00  0.00           H
ATOM    882  HA  GLN A  58      28.847 -53.560 -14.330  1.00  0.00           H
ATOM    883 1HB  GLN A  58      31.395 -55.160 -13.810  1.00  0.00           H
ATOM    884 2HB  GLN A  58      30.764 -53.936 -12.732  1.00  0.00           H
ATOM    885 1HG  GLN A  58      28.579 -55.175 -12.620  1.00  0.00           H
ATOM    886 2HG  GLN A  58      29.252 -56.437 -13.585  1.00  0.00           H
ATOM    887 1HE2 GLN A  58      29.577 -57.786 -10.267  1.00  0.00           H
ATOM    888 2HE2 GLN A  58      28.379 -57.421 -11.476  1.00  0.00           H
ATOM    889  N   MET A  59      31.432 -52.776 -16.129  1.00 49.32           N
ATOM    890  CA  MET A  59      32.213 -51.626 -16.656  1.00 50.19           C
ATOM    891  C   MET A  59      31.244 -50.527 -17.113  1.00 55.00           C
ATOM    892  O   MET A  59      31.624 -49.345 -17.050  1.00 52.73           O
ATOM    893  CB  MET A  59      33.117 -52.040 -17.820  1.00 47.47           C
ATOM    894  CG  MET A  59      33.994 -50.908 -18.344  1.00 68.10           C
ATOM    895  SD  MET A  59      35.093 -50.198 -17.078  1.00 66.02           S
ATOM    896  CE  MET A  59      35.802 -51.693 -16.390  1.00 62.40           C
ATOM    897  HN  MET A  59      31.462 -53.659 -16.618  1.00  0.00           H
ATOM    898  HA  MET A  59      32.807 -51.227 -15.836  1.00  0.00           H
ATOM    899 1HB  MET A  59      33.729 -52.897 -17.546  1.00  0.00           H
ATOM    900 2HB  MET A  59      32.496 -52.391 -18.647  1.00  0.00           H
ATOM    901 1HG  MET A  59      34.631 -51.286 -19.141  1.00  0.00           H
ATOM    902 2HG  MET A  59      33.410 -50.107 -18.801  1.00  0.00           H
ATOM    903 1HE  MET A  59      36.614 -51.425 -15.714  1.00  0.00           H
ATOM    904 2HE  MET A  59      35.069 -52.261 -15.821  1.00  0.00           H
ATOM    905 3HE  MET A  59      36.213 -52.320 -17.181  1.00  0.00           H
ATOM    906  N   SER A  60      30.033 -50.890 -17.544  1.00 49.44           N
ATOM    907  CA  SER A  60      28.992 -49.922 -17.984  1.00 54.13           C
ATOM    908  C   SER A  60      28.510 -49.098 -16.783  1.00 53.39           C
ATOM    909  O   SER A  60      28.421 -47.865 -16.909  1.00 48.17           O
ATOM    910  CB  SER A  60      27.844 -50.608 -18.670  1.00 62.27           C
ATOM    911  OG  SER A  60      26.939 -49.652 -19.207  1.00 55.62           O
ATOM    912  HN  SER A  60      29.777 -51.868 -17.532  1.00  0.00           H
ATOM    913  HA  SER A  60      29.459 -49.235 -18.693  1.00  0.00           H
ATOM    914 1HB  SER A  60      28.222 -51.185 -19.515  1.00  0.00           H
ATOM    915 2HB  SER A  60      27.365 -51.332 -18.021  1.00  0.00           H
ATOM    916  HG1 SER A  60      26.092 -49.852 -18.727  1.00  0.00           H
ATOM    917  N   ASN A  61      28.213 -49.755 -15.659  1.00 54.15           N
ATOM    918  CA  ASN A  61      27.890 -49.086 -14.370  1.00 54.51           C
ATOM    919  C   ASN A  61      29.032 -48.145 -13.980  1.00 51.77           C
ATOM    920  O   ASN A  61      28.749 -47.009 -13.566  1.00 55.27           O
ATOM    921  CB  ASN A  61      27.643 -50.095 -13.251  1.00 53.90           C
ATOM    922  CG  ASN A  61      26.214 -50.583 -13.230  1.00 60.07           C
ATOM    923  OD1 ASN A  61      25.806 -51.353 -14.098  1.00 62.88           O
ATOM    924  ND2 ASN A  61      25.450 -50.125 -12.249  1.00 60.42           N
ATOM    925  HN  ASN A  61      28.262 -50.761 -15.676  1.00  0.00           H
ATOM    926  HA  ASN A  61      27.001 -48.466 -14.521  1.00  0.00           H
ATOM    927 1HB  ASN A  61      28.327 -50.939 -13.273  1.00  0.00           H
ATOM    928 2HB  ASN A  61      27.802 -49.575 -12.307  1.00  0.00           H
ATOM    929 1HD2 ASN A  61      24.523 -50.520 -12.152  1.00  0.00           H
ATOM    930 2HD2 ASN A  61      25.808 -49.514 -11.520  1.00  0.00           H
ATOM    931  N   ILE A  62      30.275 -48.611 -14.105  1.00 50.95           N
ATOM    932  CA  ILE A  62      31.492 -47.837 -13.721  1.00 50.31           C
ATOM    933  C   ILE A  62      31.563 -46.568 -14.576  1.00 49.80           C
ATOM    934  O   ILE A  62      31.803 -45.481 -14.011  1.00 49.41           O
ATOM    935  CB  ILE A  62      32.759 -48.706 -13.845  1.00 45.30           C
ATOM    936  CG2 ILE A  62      34.012 -47.847 -13.751  1.00 49.99           C
ATOM    937  CG1 ILE A  62      32.749 -49.833 -12.806  1.00 54.87           C
ATOM    938  CD1 ILE A  62      33.931 -50.766 -12.885  1.00 55.24           C
ATOM    939  HN  ILE A  62      30.391 -49.555 -14.452  1.00  0.00           H
ATOM    940  HA  ILE A  62      31.374 -47.510 -12.686  1.00  0.00           H
ATOM    941  HB  ILE A  62      32.774 -49.150 -14.838  1.00  0.00           H
ATOM    942 1HG2 ILE A  62      34.924 -48.438 -13.806  1.00  0.00           H
ATOM    943 2HG2 ILE A  62      34.108 -47.137 -14.574  1.00  0.00           H
ATOM    944 3HG2 ILE A  62      34.043 -47.276 -12.821  1.00  0.00           H
ATOM    945 1HG1 ILE A  62      32.716 -49.392 -11.808  1.00  0.00           H
ATOM    946 2HG1 ILE A  62      31.832 -50.411 -12.885  1.00  0.00           H
ATOM    947  HD1 ILE A  62      33.808 -51.597 -12.194  1.00  0.00           H
ATOM    948  HD2 ILE A  62      34.056 -51.170 -13.888  1.00  0.00           H
ATOM    949  HD3 ILE A  62      34.860 -50.268 -12.605  1.00  0.00           H
ATOM    950  N   LEU A  63      31.339 -46.689 -15.887  1.00 46.59           N
ATOM    951  CA  LEU A  63      31.459 -45.546 -16.828  1.00 47.87           C
ATOM    952  C   LEU A  63      30.324 -44.543 -16.566  1.00 47.13           C
ATOM    953  O   LEU A  63      30.589 -43.328 -16.640  1.00 45.12           O
ATOM    954  CB  LEU A  63      31.452 -46.074 -18.264  1.00 49.29           C
ATOM    955  CG  LEU A  63      32.729 -46.792 -18.697  1.00 56.54           C
ATOM    956  CD1 LEU A  63      32.626 -47.243 -20.147  1.00 65.11           C
ATOM    957  CD2 LEU A  63      33.947 -45.904 -18.497  1.00 57.51           C
ATOM    958  HN  LEU A  63      31.196 -47.615 -16.276  1.00  0.00           H
ATOM    959  HA  LEU A  63      32.378 -45.004 -16.615  1.00  0.00           H
ATOM    960 1HB  LEU A  63      30.586 -46.723 -18.408  1.00  0.00           H
ATOM    961 2HB  LEU A  63      31.286 -45.226 -18.934  1.00  0.00           H
ATOM    962  HG  LEU A  63      32.898 -47.670 -18.083  1.00  0.00           H
ATOM    963 1HD1 LEU A  63      33.540 -47.735 -20.480  1.00  0.00           H
ATOM    964 2HD1 LEU A  63      31.819 -47.966 -20.257  1.00  0.00           H
ATOM    965 3HD1 LEU A  63      32.430 -46.407 -20.822  1.00  0.00           H
ATOM    966 1HD2 LEU A  63      34.829 -46.325 -18.980  1.00  0.00           H
ATOM    967 2HD2 LEU A  63      33.793 -44.907 -18.913  1.00  0.00           H
ATOM    968 3HD2 LEU A  63      34.210 -45.791 -17.445  1.00  0.00           H
ATOM    969  N   SER A  64      29.114 -45.025 -16.263  1.00 41.98           N
ATOM    970  CA  SER A  64      27.966 -44.182 -15.834  1.00 48.29           C
ATOM    971  C   SER A  64      28.386 -43.343 -14.620  1.00 46.04           C
ATOM    972  O   SER A  64      28.150 -42.120 -14.633  1.00 47.62           O
ATOM    973  CB  SER A  64      26.748 -45.018 -15.529  1.00 47.02           C
ATOM    974  OG  SER A  64      26.107 -45.442 -16.721  1.00 51.12           O
ATOM    975  HN  SER A  64      28.965 -46.027 -16.318  1.00  0.00           H
ATOM    976  HA  SER A  64      27.739 -43.475 -16.636  1.00  0.00           H
ATOM    977 1HB  SER A  64      26.979 -45.871 -14.894  1.00  0.00           H
ATOM    978 2HB  SER A  64      26.025 -44.410 -14.987  1.00  0.00           H
ATOM    979  HG1 SER A  64      25.549 -46.175 -16.461  1.00  0.00           H
ATOM    980  N   ALA A  65      28.995 -43.984 -13.618  1.00 45.84           N
ATOM    981  CA  ALA A  65      29.480 -43.346 -12.372  1.00 50.28           C
ATOM    982  C   ALA A  65      30.532 -42.287 -12.715  1.00 45.38           C
ATOM    983  O   ALA A  65      30.445 -41.167 -12.184  1.00 51.55           O
ATOM    984  CB  ALA A  65      30.028 -44.393 -11.433  1.00 54.30           C
ATOM    985  HN  ALA A  65      29.143 -44.981 -13.727  1.00  0.00           H
ATOM    986  HA  ALA A  65      28.636 -42.840 -11.899  1.00  0.00           H
ATOM    987 1HB  ALA A  65      29.277 -45.149 -11.203  1.00  0.00           H
ATOM    988 2HB  ALA A  65      30.908 -44.896 -11.825  1.00  0.00           H
ATOM    989 3HB  ALA A  65      30.327 -43.936 -10.489  1.00  0.00           H
ATOM    990  N   VAL A  66      31.484 -42.630 -13.582  1.00 48.00           N
ATOM    991  CA  VAL A  66      32.566 -41.710 -14.036  1.00 45.62           C
ATOM    992  C   VAL A  66      31.922 -40.467 -14.659  1.00 46.30           C
ATOM    993  O   VAL A  66      32.376 -39.344 -14.363  1.00 51.20           O
ATOM    994  CB  VAL A  66      33.519 -42.423 -15.012  1.00 50.57           C
ATOM    995  CG1 VAL A  66      34.345 -41.446 -15.835  1.00 55.44           C
ATOM    996  CG2 VAL A  66      34.410 -43.413 -14.283  1.00 58.10           C
ATOM    997  HN  VAL A  66      31.487 -43.582 -13.931  1.00  0.00           H
ATOM    998  HA  VAL A  66      33.120 -41.368 -13.159  1.00  0.00           H
ATOM    999  HB  VAL A  66      32.917 -42.979 -15.727  1.00  0.00           H
ATOM   1000 1HG1 VAL A  66      35.106 -41.965 -16.418  1.00  0.00           H
ATOM   1001 2HG1 VAL A  66      33.746 -40.896 -16.564  1.00  0.00           H
ATOM   1002 3HG1 VAL A  66      34.862 -40.717 -15.208  1.00  0.00           H
ATOM   1003 1HG2 VAL A  66      34.983 -44.019 -14.985  1.00  0.00           H
ATOM   1004 2HG2 VAL A  66      35.119 -42.896 -13.635  1.00  0.00           H
ATOM   1005 3HG2 VAL A  66      33.840 -44.092 -13.652  1.00  0.00           H
ATOM   1006  N   VAL A  67      30.898 -40.663 -15.489  1.00 44.92           N
ATOM   1007  CA  VAL A  67      30.157 -39.559 -16.171  1.00 51.23           C
ATOM   1008  C   VAL A  67      29.501 -38.666 -15.107  1.00 45.64           C
ATOM   1009  O   VAL A  67      29.578 -37.437 -15.249  1.00 49.44           O
ATOM   1010  CB  VAL A  67      29.124 -40.117 -17.168  1.00 50.25           C
ATOM   1011  CG1 VAL A  67      28.091 -39.076 -17.574  1.00 51.56           C
ATOM   1012  CG2 VAL A  67      29.805 -40.704 -18.393  1.00 61.40           C
ATOM   1013  HN  VAL A  67      30.636 -41.615 -15.723  1.00  0.00           H
ATOM   1014  HA  VAL A  67      30.868 -38.924 -16.696  1.00  0.00           H
ATOM   1015  HB  VAL A  67      28.573 -40.927 -16.697  1.00  0.00           H
ATOM   1016 1HG1 VAL A  67      27.549 -39.362 -18.474  1.00  0.00           H
ATOM   1017 2HG1 VAL A  67      27.351 -38.924 -16.796  1.00  0.00           H
ATOM   1018 3HG1 VAL A  67      28.542 -38.109 -17.748  1.00  0.00           H
ATOM   1019 1HG2 VAL A  67      29.104 -41.271 -19.005  1.00  0.00           H
ATOM   1020 2HG2 VAL A  67      30.221 -39.909 -19.013  1.00  0.00           H
ATOM   1021 3HG2 VAL A  67      30.632 -41.361 -18.135  1.00  0.00           H
ATOM   1022  N   MET A  68      28.885 -39.271 -14.087  1.00 46.85           N
ATOM   1023  CA  MET A  68      28.130 -38.561 -13.017  1.00 48.34           C
ATOM   1024  C   MET A  68      29.070 -37.637 -12.234  1.00 45.00           C
ATOM   1025  O   MET A  68      28.666 -36.497 -11.949  1.00 45.83           O
ATOM   1026  CB  MET A  68      27.487 -39.546 -12.035  1.00 46.60           C
ATOM   1027  CG  MET A  68      26.367 -40.375 -12.627  1.00 52.41           C
ATOM   1028  SD  MET A  68      25.007 -39.389 -13.303  1.00 56.28           S
ATOM   1029  CE  MET A  68      25.311 -39.570 -15.059  1.00 56.83           C
ATOM   1030  HN  MET A  68      28.854 -40.283 -14.110  1.00  0.00           H
ATOM   1031  HA  MET A  68      27.377 -37.927 -13.487  1.00  0.00           H
ATOM   1032 1HB  MET A  68      28.235 -40.196 -11.588  1.00  0.00           H
ATOM   1033 2HB  MET A  68      27.077 -38.963 -11.216  1.00  0.00           H
ATOM   1034 1HG  MET A  68      26.678 -41.089 -13.355  1.00  0.00           H
ATOM   1035 2HG  MET A  68      25.945 -40.978 -11.837  1.00  0.00           H
ATOM   1036 1HE  MET A  68      24.362 -39.763 -15.555  1.00  0.00           H
ATOM   1037 2HE  MET A  68      25.719 -38.626 -15.417  1.00  0.00           H
ATOM   1038 3HE  MET A  68      25.998 -40.379 -15.307  1.00  0.00           H
ATOM   1039  N   VAL A  69      30.269 -38.110 -11.883  1.00 45.48           N
ATOM   1040  CA  VAL A  69      31.210 -37.381 -10.982  1.00 48.71           C
ATOM   1041  C   VAL A  69      31.523 -36.019 -11.605  1.00 48.50           C
ATOM   1042  O   VAL A  69      31.371 -34.998 -10.909  1.00 48.71           O
ATOM   1043  CB  VAL A  69      32.501 -38.178 -10.717  1.00 51.03           C
ATOM   1044  CG1 VAL A  69      33.543 -37.334  -9.997  1.00 62.81           C
ATOM   1045  CG2 VAL A  69      32.221 -39.450  -9.937  1.00 63.68           C
ATOM   1046  HN  VAL A  69      30.511 -39.045 -12.192  1.00  0.00           H
ATOM   1047  HA  VAL A  69      30.694 -37.194 -10.038  1.00  0.00           H
ATOM   1048  HB  VAL A  69      32.921 -38.469 -11.683  1.00  0.00           H
ATOM   1049 1HG1 VAL A  69      34.396 -37.941  -9.693  1.00  0.00           H
ATOM   1050 2HG1 VAL A  69      33.951 -36.539 -10.624  1.00  0.00           H
ATOM   1051 3HG1 VAL A  69      33.135 -36.869  -9.098  1.00  0.00           H
ATOM   1052 1HG2 VAL A  69      33.087 -40.111  -9.937  1.00  0.00           H
ATOM   1053 2HG2 VAL A  69      31.976 -39.227  -8.899  1.00  0.00           H
ATOM   1054 3HG2 VAL A  69      31.387 -40.007 -10.343  1.00  0.00           H
ATOM   1055  N   SER A  70      31.956 -36.012 -12.866  1.00 48.90           N
ATOM   1056  CA  SER A  70      32.374 -34.791 -13.597  1.00 48.20           C
ATOM   1057  C   SER A  70      31.135 -33.951 -13.930  1.00 46.10           C
ATOM   1058  O   SER A  70      31.241 -32.719 -13.906  1.00 45.21           O
ATOM   1059  CB  SER A  70      33.172 -35.207 -14.850  1.00 47.94           C
ATOM   1060  OG  SER A  70      32.391 -35.921 -15.776  1.00 49.43           O
ATOM   1061  HN  SER A  70      31.935 -36.876 -13.391  1.00  0.00           H
ATOM   1062  HA  SER A  70      33.017 -34.195 -12.945  1.00  0.00           H
ATOM   1063 1HB  SER A  70      33.574 -34.266 -15.258  1.00  0.00           H
ATOM   1064 2HB  SER A  70      34.030 -35.798 -14.487  1.00  0.00           H
ATOM   1065  HG1 SER A  70      33.005 -36.561 -16.185  1.00  0.00           H
ATOM   1066  N   ALA A  71      29.994 -34.587 -14.204  1.00 45.20           N
ATOM   1067  CA  ALA A  71      28.719 -33.885 -14.491  1.00 48.40           C
ATOM   1068  C   ALA A  71      28.289 -33.099 -13.242  1.00 49.00           C
ATOM   1069  O   ALA A  71      27.884 -31.931 -13.373  1.00 46.69           O
ATOM   1070  CB  ALA A  71      27.664 -34.866 -14.932  1.00 45.13           C
ATOM   1071  HN  ALA A  71      30.039 -35.585 -14.382  1.00  0.00           H
ATOM   1072  HA  ALA A  71      28.891 -33.125 -15.239  1.00  0.00           H
ATOM   1073 1HB  ALA A  71      28.008 -35.434 -15.797  1.00  0.00           H
ATOM   1074 2HB  ALA A  71      27.403 -35.575 -14.148  1.00  0.00           H
ATOM   1075 3HB  ALA A  71      26.759 -34.342 -15.238  1.00  0.00           H
ATOM   1076  N   PHE A  72      28.396 -33.706 -12.060  1.00 47.56           N
ATOM   1077  CA  PHE A  72      28.110 -33.029 -10.770  1.00 44.98           C
ATOM   1078  C   PHE A  72      28.996 -31.782 -10.639  1.00 51.72           C
ATOM   1079  O   PHE A  72      28.467 -30.681 -10.398  1.00 46.57           O
ATOM   1080  CB  PHE A  72      28.331 -33.965  -9.580  1.00 42.59           C
ATOM   1081  CG  PHE A  72      28.425 -33.231  -8.268  1.00 47.32           C
ATOM   1082  CD1 PHE A  72      27.305 -32.626  -7.721  1.00 47.20           C
ATOM   1083  CE1 PHE A  72      27.390 -31.929  -6.527  1.00 52.73           C
ATOM   1084  CZ  PHE A  72      28.595 -31.818  -5.877  1.00 55.75           C
ATOM   1085  CD2 PHE A  72      29.635 -33.098  -7.609  1.00 52.96           C
ATOM   1086  CE2 PHE A  72      29.717 -32.402  -6.413  1.00 54.41           C
ATOM   1087  HN  PHE A  72      28.710 -34.676 -12.056  1.00  0.00           H
ATOM   1088  HA  PHE A  72      27.073 -32.690 -10.776  1.00  0.00           H
ATOM   1089 1HB  PHE A  72      27.516 -34.687  -9.522  1.00  0.00           H
ATOM   1090 2HB  PHE A  72      29.236 -34.554  -9.717  1.00  0.00           H
ATOM   1091  HD1 PHE A  72      26.361 -32.689  -8.229  1.00  0.00           H
ATOM   1092  HE1 PHE A  72      26.514 -31.462  -6.104  1.00  0.00           H
ATOM   1093  HZ  PHE A  72      28.661 -31.263  -4.952  1.00  0.00           H
ATOM   1094  HD2 PHE A  72      30.529 -33.538  -8.027  1.00  0.00           H
ATOM   1095  HE2 PHE A  72      30.668 -32.305  -5.909  1.00  0.00           H
ATOM   1096  N   LEU A  73      30.314 -31.945 -10.790  1.00 43.65           N
ATOM   1097  CA  LEU A  73      31.304 -30.855 -10.574  1.00 44.10           C
ATOM   1098  C   LEU A  73      31.060 -29.725 -11.581  1.00 47.35           C
ATOM   1099  O   LEU A  73      30.988 -28.562 -11.152  1.00 48.36           O
ATOM   1100  CB  LEU A  73      32.721 -31.422 -10.710  1.00 44.45           C
ATOM   1101  CG  LEU A  73      33.160 -32.350  -9.580  1.00 47.43           C
ATOM   1102  CD1 LEU A  73      34.546 -32.919  -9.854  1.00 57.25           C
ATOM   1103  CD2 LEU A  73      33.132 -31.624  -8.241  1.00 47.17           C
ATOM   1104  HN  LEU A  73      30.651 -32.876 -11.003  1.00  0.00           H
ATOM   1105  HA  LEU A  73      31.139 -30.422  -9.588  1.00  0.00           H
ATOM   1106 1HB  LEU A  73      32.808 -31.939 -11.668  1.00  0.00           H
ATOM   1107 2HB  LEU A  73      33.424 -30.588 -10.771  1.00  0.00           H
ATOM   1108  HG  LEU A  73      32.466 -33.189  -9.521  1.00  0.00           H
ATOM   1109 1HD1 LEU A  73      34.853 -33.610  -9.068  1.00  0.00           H
ATOM   1110 2HD1 LEU A  73      34.562 -33.474 -10.793  1.00  0.00           H
ATOM   1111 3HD1 LEU A  73      35.299 -32.132  -9.920  1.00  0.00           H
ATOM   1112 1HD2 LEU A  73      33.556 -32.245  -7.451  1.00  0.00           H
ATOM   1113 2HD2 LEU A  73      33.707 -30.697  -8.270  1.00  0.00           H
ATOM   1114 3HD2 LEU A  73      32.120 -31.379  -7.919  1.00  0.00           H
ATOM   1115  N   LEU A  74      30.934 -30.053 -12.870  1.00 46.91           N
ATOM   1116  CA  LEU A  74      30.822 -29.056 -13.968  1.00 47.20           C
ATOM   1117  C   LEU A  74      29.466 -28.348 -13.867  1.00 47.69           C
ATOM   1118  O   LEU A  74      29.425 -27.124 -14.073  1.00 51.49           O
ATOM   1119  CB  LEU A  74      30.985 -29.750 -15.327  1.00 57.73           C
ATOM   1120  CG  LEU A  74      32.373 -29.706 -15.974  1.00 59.14           C
ATOM   1121  CD1 LEU A  74      33.258 -28.644 -15.348  1.00 67.19           C
ATOM   1122  CD2 LEU A  74      33.054 -31.058 -15.915  1.00 59.23           C
ATOM   1123  HN  LEU A  74      31.000 -31.035 -13.134  1.00  0.00           H
ATOM   1124  HA  LEU A  74      31.518 -28.249 -13.759  1.00  0.00           H
ATOM   1125 1HB  LEU A  74      30.565 -30.756 -15.314  1.00  0.00           H
ATOM   1126 2HB  LEU A  74      30.339 -29.219 -16.030  1.00  0.00           H
ATOM   1127  HG  LEU A  74      32.260 -29.458 -17.030  1.00  0.00           H
ATOM   1128 1HD1 LEU A  74      34.200 -28.577 -15.893  1.00  0.00           H
ATOM   1129 2HD1 LEU A  74      32.810 -27.651 -15.408  1.00  0.00           H
ATOM   1130 3HD1 LEU A  74      33.524 -28.866 -14.313  1.00  0.00           H
ATOM   1131 1HD2 LEU A  74      33.997 -31.055 -16.461  1.00  0.00           H
ATOM   1132 2HD2 LEU A  74      33.267 -31.353 -14.887  1.00  0.00           H
ATOM   1133 3HD2 LEU A  74      32.441 -31.845 -16.349  1.00  0.00           H
ATOM   1134  N   LEU A  75      28.390 -29.083 -13.576  1.00 47.12           N
ATOM   1135  CA  LEU A  75      27.024 -28.501 -13.506  1.00 43.93           C
ATOM   1136  C   LEU A  75      26.877 -27.726 -12.192  1.00 47.28           C
ATOM   1137  O   LEU A  75      26.049 -26.799 -12.139  1.00 47.12           O
ATOM   1138  CB  LEU A  75      25.975 -29.608 -13.635  1.00 48.72           C
ATOM   1139  CG  LEU A  75      25.855 -30.245 -15.020  1.00 53.10           C
ATOM   1140  CD1 LEU A  75      24.601 -31.107 -15.110  1.00 49.95           C
ATOM   1141  CD2 LEU A  75      25.854 -29.185 -16.115  1.00 55.06           C
ATOM   1142  HN  LEU A  75      28.487 -30.089 -13.448  1.00  0.00           H
ATOM   1143  HA  LEU A  75      26.904 -27.755 -14.289  1.00  0.00           H
ATOM   1144 1HB  LEU A  75      26.120 -30.365 -12.865  1.00  0.00           H
ATOM   1145 2HB  LEU A  75      25.006 -29.171 -13.394  1.00  0.00           H
ATOM   1146  HG  LEU A  75      26.716 -30.885 -15.211  1.00  0.00           H
ATOM   1147 1HD1 LEU A  75      24.553 -31.623 -16.069  1.00  0.00           H
ATOM   1148 2HD1 LEU A  75      24.588 -31.864 -14.327  1.00  0.00           H
ATOM   1149 3HD1 LEU A  75      23.693 -30.512 -15.008  1.00  0.00           H
ATOM   1150 1HD2 LEU A  75      25.607 -29.638 -17.073  1.00  0.00           H
ATOM   1151 2HD2 LEU A  75      25.125 -28.397 -15.923  1.00  0.00           H
ATOM   1152 3HD2 LEU A  75      26.837 -28.732 -16.250  1.00  0.00           H
ATOM   1153  N   TYR A  76      27.662 -28.071 -11.171  1.00 46.41           N
ATOM   1154  CA  TYR A  76      27.747 -27.277  -9.921  1.00 47.47           C
ATOM   1155  C   TYR A  76      28.370 -25.917 -10.253  1.00 44.43           C
ATOM   1156  O   TYR A  76      27.794 -24.882  -9.888  1.00 48.49           O
ATOM   1157  CB  TYR A  76      28.542 -27.992  -8.826  1.00 53.32           C
ATOM   1158  CG  TYR A  76      28.564 -27.216  -7.534  1.00 52.56           C
ATOM   1159  CD1 TYR A  76      27.567 -27.378  -6.587  1.00 53.70           C
ATOM   1160  CE1 TYR A  76      27.558 -26.642  -5.413  1.00 53.06           C
ATOM   1161  CZ  TYR A  76      28.556 -25.716  -5.178  1.00 59.50           C
ATOM   1162  OH  TYR A  76      28.561 -24.991  -4.023  1.00 72.39           O
ATOM   1163  CD2 TYR A  76      29.545 -26.272  -7.286  1.00 56.33           C
ATOM   1164  CE2 TYR A  76      29.552 -25.528  -6.119  1.00 54.84           C
ATOM   1165  HN  TYR A  76      28.237 -28.906 -11.244  1.00  0.00           H
ATOM   1166  HA  TYR A  76      26.742 -27.088  -9.554  1.00  0.00           H
ATOM   1167 1HB  TYR A  76      28.091 -28.962  -8.618  1.00  0.00           H
ATOM   1168 2HB  TYR A  76      29.566 -28.195  -9.135  1.00  0.00           H
ATOM   1169  HD1 TYR A  76      26.790 -28.103  -6.760  1.00  0.00           H
ATOM   1170  HE1 TYR A  76      26.771 -26.793  -4.687  1.00  0.00           H
ATOM   1171  HH  TYR A  76      29.142 -24.245  -4.035  1.00  0.00           H
ATOM   1172  HD2 TYR A  76      30.329 -26.107  -8.012  1.00  0.00           H
ATOM   1173  HE2 TYR A  76      30.339 -24.806  -5.957  1.00  0.00           H
ATOM   1174  N   ALA A  77      29.519 -25.923 -10.929  1.00 48.01           N
ATOM   1175  CA  ALA A  77      30.219 -24.700 -11.379  1.00 43.64           C
ATOM   1176  C   ALA A  77      29.276 -23.869 -12.261  1.00 47.50           C
ATOM   1177  O   ALA A  77      29.242 -22.640 -12.089  1.00 47.51           O
ATOM   1178  CB  ALA A  77      31.487 -25.065 -12.103  1.00 45.63           C
ATOM   1179  HN  ALA A  77      29.942 -26.824 -11.135  1.00  0.00           H
ATOM   1180  HA  ALA A  77      30.470 -24.103 -10.499  1.00  0.00           H
ATOM   1181 1HB  ALA A  77      32.152 -25.653 -11.470  1.00  0.00           H
ATOM   1182 2HB  ALA A  77      31.296 -25.633 -13.013  1.00  0.00           H
ATOM   1183 3HB  ALA A  77      32.032 -24.164 -12.395  1.00  0.00           H
ATOM   1184  N   GLN A  78      28.517 -24.519 -13.149  1.00 45.32           N
ATOM   1185  CA  GLN A  78      27.569 -23.844 -14.078  1.00 47.25           C
ATOM   1186  C   GLN A  78      26.478 -23.129 -13.271  1.00 45.60           C
ATOM   1187  O   GLN A  78      26.132 -21.986 -13.627  1.00 48.77           O
ATOM   1188  CB  GLN A  78      26.953 -24.843 -15.060  1.00 44.84           C
ATOM   1189  CG  GLN A  78      26.179 -24.175 -16.189  1.00 50.08           C
ATOM   1190  CD  GLN A  78      27.073 -23.315 -17.049  1.00 50.59           C
ATOM   1191  OE1 GLN A  78      27.151 -22.099 -16.882  1.00 56.21           O
ATOM   1192  NE2 GLN A  78      27.785 -23.953 -17.960  1.00 45.20           N
ATOM   1193  HN  GLN A  78      28.705 -25.510 -13.268  1.00  0.00           H
ATOM   1194  HA  GLN A  78      28.148 -23.078 -14.598  1.00  0.00           H
ATOM   1195 1HB  GLN A  78      27.735 -25.476 -15.480  1.00  0.00           H
ATOM   1196 2HB  GLN A  78      26.278 -25.511 -14.527  1.00  0.00           H
ATOM   1197 1HG  GLN A  78      25.698 -24.930 -16.809  1.00  0.00           H
ATOM   1198 2HG  GLN A  78      25.370 -23.550 -15.806  1.00  0.00           H
ATOM   1199 1HE2 GLN A  78      28.385 -23.376 -18.530  1.00  0.00           H
ATOM   1200 2HE2 GLN A  78      27.678 -24.945 -18.087  1.00  0.00           H
ATOM   1201  N   ALA A  79      25.952 -23.776 -12.228  1.00 44.15           N
ATOM   1202  CA  ALA A  79      24.903 -23.213 -11.346  1.00 43.84           C
ATOM   1203  C   ALA A  79      25.451 -21.974 -10.627  1.00 44.10           C
ATOM   1204  O   ALA A  79      24.757 -20.942 -10.622  1.00 56.45           O
ATOM   1205  CB  ALA A  79      24.423 -24.256 -10.372  1.00 44.19           C
ATOM   1206  HN  ALA A  79      26.331 -24.686 -11.998  1.00  0.00           H
ATOM   1207  HA  ALA A  79      24.068 -22.886 -11.968  1.00  0.00           H
ATOM   1208 1HB  ALA A  79      24.016 -25.125 -10.887  1.00  0.00           H
ATOM   1209 2HB  ALA A  79      25.221 -24.598  -9.714  1.00  0.00           H
ATOM   1210 3HB  ALA A  79      23.633 -23.850  -9.737  1.00  0.00           H
ATOM   1211  N   GLN A  80      26.651 -22.069 -10.048  1.00 49.47           N
ATOM   1212  CA  GLN A  80      27.291 -20.954  -9.296  1.00 49.02           C
ATOM   1213  C   GLN A  80      27.521 -19.781 -10.254  1.00 47.08           C
ATOM   1214  O   GLN A  80      27.350 -18.626  -9.822  1.00 47.56           O
ATOM   1215  CB  GLN A  80      28.604 -21.390  -8.641  1.00 48.12           C
ATOM   1216  CG  GLN A  80      28.468 -22.571  -7.687  1.00 55.55           C
ATOM   1217  CD  GLN A  80      27.189 -22.562  -6.882  1.00 65.40           C
ATOM   1218  OE1 GLN A  80      26.913 -21.634  -6.127  1.00 57.15           O
ATOM   1219  NE2 GLN A  80      26.403 -23.619  -7.018  1.00 61.76           N
ATOM   1220  HN  GLN A  80      27.146 -22.949 -10.116  1.00  0.00           H
ATOM   1221  HA  GLN A  80      26.586 -20.572  -8.554  1.00  0.00           H
ATOM   1222 1HB  GLN A  80      29.350 -21.620  -9.402  1.00  0.00           H
ATOM   1223 2HB  GLN A  80      29.008 -20.530  -8.103  1.00  0.00           H
ATOM   1224 1HG  GLN A  80      28.601 -23.509  -8.206  1.00  0.00           H
ATOM   1225 2HG  GLN A  80      29.297 -22.535  -6.981  1.00  0.00           H
ATOM   1226 1HE2 GLN A  80      25.532 -23.660  -6.506  1.00  0.00           H
ATOM   1227 2HE2 GLN A  80      26.677 -24.365  -7.639  1.00  0.00           H
ATOM   1228  N   ASN A  81      27.897 -20.069 -11.504  1.00 51.69           N
ATOM   1229  CA  ASN A  81      28.126 -19.046 -12.560  1.00 42.40           C
ATOM   1230  C   ASN A  81      26.837 -18.226 -12.706  1.00 45.30           C
ATOM   1231  O   ASN A  81      26.927 -16.989 -12.785  1.00 48.99           O
ATOM   1232  CB  ASN A  81      28.588 -19.692 -13.869  1.00 47.40           C
ATOM   1233  CG  ASN A  81      29.057 -18.707 -14.925  1.00 51.83           C
ATOM   1234  OD1 ASN A  81      29.487 -17.595 -14.624  1.00 55.89           O
ATOM   1235  ND2 ASN A  81      28.992 -19.117 -16.179  1.00 39.84           N
ATOM   1236  HN  ASN A  81      28.060 -21.040 -11.727  1.00  0.00           H
ATOM   1237  HA  ASN A  81      28.893 -18.374 -12.184  1.00  0.00           H
ATOM   1238 1HB  ASN A  81      29.420 -20.363 -13.664  1.00  0.00           H
ATOM   1239 2HB  ASN A  81      27.785 -20.291 -14.293  1.00  0.00           H
ATOM   1240 1HD2 ASN A  81      29.430 -18.489 -16.840  1.00  0.00           H
ATOM   1241 2HD2 ASN A  81      28.522 -19.976 -16.453  1.00  0.00           H
ATOM   1242  N   TRP A  82      25.675 -18.883 -12.693  1.00 45.88           N
ATOM   1243  CA  TRP A  82      24.360 -18.204 -12.835  1.00 44.15           C
ATOM   1244  C   TRP A  82      24.126 -17.237 -11.664  1.00 43.47           C
ATOM   1245  O   TRP A  82      23.892 -16.042 -11.912  1.00 45.54           O
ATOM   1246  CB  TRP A  82      23.217 -19.216 -12.951  1.00 44.79           C
ATOM   1247  CG  TRP A  82      21.886 -18.536 -12.989  1.00 42.24           C
ATOM   1248  CD1 TRP A  82      20.979 -18.428 -11.974  1.00 47.47           C
ATOM   1249  NE1 TRP A  82      19.895 -17.698 -12.381  1.00 45.61           N
ATOM   1250  CE2 TRP A  82      20.090 -17.297 -13.678  1.00 50.52           C
ATOM   1251  CD2 TRP A  82      21.338 -17.805 -14.097  1.00 45.06           C
ATOM   1252  CE3 TRP A  82      21.772 -17.543 -15.401  1.00 47.20           C
ATOM   1253  CZ3 TRP A  82      20.967 -16.795 -16.231  1.00 47.75           C
ATOM   1254  CZ2 TRP A  82      19.279 -16.538 -14.520  1.00 50.35           C
ATOM   1255  CH2 TRP A  82      19.741 -16.298 -15.793  1.00 50.99           C
ATOM   1256  HN  TRP A  82      25.700 -19.878 -12.518  1.00  0.00           H
ATOM   1257  HA  TRP A  82      24.387 -17.596 -13.741  1.00  0.00           H
ATOM   1258 1HB  TRP A  82      23.332 -19.819 -13.850  1.00  0.00           H
ATOM   1259 2HB  TRP A  82      23.205 -19.899 -12.108  1.00  0.00           H
ATOM   1260  HD1 TRP A  82      21.127 -18.852 -10.991  1.00  0.00           H
ATOM   1261  HE1 TRP A  82      19.100 -17.466 -11.792  1.00  0.00           H
ATOM   1262  HE3 TRP A  82      22.723 -17.915 -15.751  1.00  0.00           H
ATOM   1263  HZ3 TRP A  82      21.298 -16.576 -17.236  1.00  0.00           H
ATOM   1264  HZ2 TRP A  82      18.330 -16.138 -14.213  1.00  0.00           H
ATOM   1265  HH2 TRP A  82      19.140 -15.695 -16.457  1.00  0.00           H
ATOM   1266  N   THR A  83      24.158 -17.730 -10.427  1.00 42.37           N
ATOM   1267  CA  THR A  83      23.769 -16.949  -9.224  1.00 46.09           C
ATOM   1268  C   THR A  83      24.770 -15.804  -9.005  1.00 46.86           C
ATOM   1269  O   THR A  83      24.357 -14.767  -8.460  1.00 53.10           O
ATOM   1270  CB  THR A  83      23.588 -17.873  -8.010  1.00 46.65           C
ATOM   1271  OG1 THR A  83      24.737 -18.707  -7.868  1.00 48.00           O
ATOM   1272  CG2 THR A  83      22.363 -18.753  -8.134  1.00 46.51           C
ATOM   1273  HN  THR A  83      24.505 -18.669 -10.261  1.00  0.00           H
ATOM   1274  HA  THR A  83      22.827 -16.485  -9.493  1.00  0.00           H
ATOM   1275  HB  THR A  83      23.505 -17.267  -7.106  1.00  0.00           H
ATOM   1276  HG1 THR A  83      24.560 -19.441  -7.277  1.00  0.00           H
ATOM   1277 1HG2 THR A  83      22.198 -19.337  -7.229  1.00  0.00           H
ATOM   1278 2HG2 THR A  83      21.463 -18.170  -8.324  1.00  0.00           H
ATOM   1279 3HG2 THR A  83      22.472 -19.461  -8.958  1.00  0.00           H
ATOM   1280  N   SER A  84      26.024 -15.972  -9.433  1.00 42.96           N
ATOM   1281  CA  SER A  84      27.127 -14.990  -9.254  1.00 45.09           C
ATOM   1282  C   SER A  84      27.033 -13.853 -10.279  1.00 47.52           C
ATOM   1283  O   SER A  84      27.573 -12.770 -10.002  1.00 52.16           O
ATOM   1284  CB  SER A  84      28.469 -15.667  -9.358  1.00 45.08           C
ATOM   1285  OG  SER A  84      28.629 -16.611  -8.320  1.00 61.75           O
ATOM   1286  HN  SER A  84      26.310 -16.908  -9.713  1.00  0.00           H
ATOM   1287  HA  SER A  84      27.043 -14.534  -8.266  1.00  0.00           H
ATOM   1288 1HB  SER A  84      28.548 -16.193 -10.308  1.00  0.00           H
ATOM   1289 2HB  SER A  84      29.285 -14.942  -9.323  1.00  0.00           H
ATOM   1290  HG1 SER A  84      29.387 -17.134  -8.580  1.00  0.00           H
ATOM   1291  N   SER A  85      26.419 -14.101 -11.437  1.00 44.41           N
ATOM   1292  CA  SER A  85      26.471 -13.193 -12.614  1.00 49.96           C
ATOM   1293  C   SER A  85      25.285 -12.221 -12.626  1.00 43.37           C
ATOM   1294  O   SER A  85      25.350 -11.244 -13.380  1.00 51.27           O
ATOM   1295  CB  SER A  85      26.537 -13.982 -13.897  1.00 51.92           C
ATOM   1296  OG  SER A  85      27.818 -14.569 -14.053  1.00 47.25           O
ATOM   1297  HN  SER A  85      26.069 -15.038 -11.592  1.00  0.00           H
ATOM   1298  HA  SER A  85      27.367 -12.566 -12.555  1.00  0.00           H
ATOM   1299 1HB  SER A  85      25.762 -14.749 -13.928  1.00  0.00           H
ATOM   1300 2HB  SER A  85      26.372 -13.329 -14.757  1.00  0.00           H
ATOM   1301  HG1 SER A  85      28.020 -15.076 -13.269  1.00  0.00           H
ATOM   1302  N   PHE A  86      24.240 -12.476 -11.836  1.00 48.49           N
ATOM   1303  CA  PHE A  86      23.001 -11.654 -11.822  1.00 49.53           C
ATOM   1304  C   PHE A  86      22.619 -11.316 -10.376  1.00 51.57           C
ATOM   1305  O   PHE A  86      22.518 -12.228  -9.531  1.00 50.84           O
ATOM   1306  CB  PHE A  86      21.906 -12.364 -12.619  1.00 48.99           C
ATOM   1307  CG  PHE A  86      22.352 -12.715 -14.016  1.00 54.06           C
ATOM   1308  CD1 PHE A  86      22.459 -11.731 -14.985  1.00 52.45           C
ATOM   1309  CE1 PHE A  86      22.893 -12.040 -16.263  1.00 53.44           C
ATOM   1310  CZ  PHE A  86      23.237 -13.333 -16.583  1.00 56.33           C
ATOM   1311  CD2 PHE A  86      22.721 -14.010 -14.346  1.00 54.90           C
ATOM   1312  CE2 PHE A  86      23.154 -14.317 -15.627  1.00 53.26           C
ATOM   1313  HN  PHE A  86      24.319 -13.256 -11.200  1.00  0.00           H
ATOM   1314  HA  PHE A  86      23.226 -10.724 -12.332  1.00  0.00           H
ATOM   1315 1HB  PHE A  86      21.596 -13.271 -12.114  1.00  0.00           H
ATOM   1316 2HB  PHE A  86      21.024 -11.727 -12.686  1.00  0.00           H
ATOM   1317  HD1 PHE A  86      22.200 -10.714 -14.740  1.00  0.00           H
ATOM   1318  HE1 PHE A  86      23.030 -11.268 -17.001  1.00  0.00           H
ATOM   1319  HZ  PHE A  86      23.601 -13.566 -17.573  1.00  0.00           H
ATOM   1320  HD2 PHE A  86      22.660 -14.796 -13.609  1.00  0.00           H
ATOM   1321  HE2 PHE A  86      23.446 -15.328 -15.866  1.00  0.00           H
ATOM   1322  N   THR A  87      22.430 -10.020 -10.115  1.00 50.63           N
ATOM   1323  CA  THR A  87      22.225  -9.426  -8.770  1.00 51.51           C
ATOM   1324  C   THR A  87      20.953  -8.575  -8.773  1.00 51.84           C
ATOM   1325  O   THR A  87      20.706  -7.854  -9.772  1.00 45.39           O
ATOM   1326  CB  THR A  87      23.446  -8.602  -8.346  1.00 52.77           C
ATOM   1327  OG1 THR A  87      24.528  -9.521  -8.205  1.00 56.25           O
ATOM   1328  CG2 THR A  87      23.229  -7.841  -7.056  1.00 52.47           C
ATOM   1329  HN  THR A  87      22.564  -9.359 -10.881  1.00  0.00           H
ATOM   1330  HA  THR A  87      22.076 -10.225  -8.044  1.00  0.00           H
ATOM   1331  HB  THR A  87      23.688  -7.880  -9.129  1.00  0.00           H
ATOM   1332  HG1 THR A  87      25.396  -9.077  -8.290  1.00  0.00           H
ATOM   1333 1HG2 THR A  87      24.162  -7.368  -6.742  1.00  0.00           H
ATOM   1334 2HG2 THR A  87      22.505  -7.031  -7.152  1.00  0.00           H
ATOM   1335 3HG2 THR A  87      22.913  -8.490  -6.240  1.00  0.00           H
ATOM   1336  N   PHE A  88      20.190  -8.655  -7.683  1.00 53.17           N
ATOM   1337  CA  PHE A  88      18.907  -7.938  -7.495  1.00 52.95           C
ATOM   1338  C   PHE A  88      19.166  -6.431  -7.449  1.00 48.81           C
ATOM   1339  O   PHE A  88      20.065  -5.990  -6.725  1.00 52.96           O
ATOM   1340  CB  PHE A  88      18.217  -8.408  -6.215  1.00 54.08           C
ATOM   1341  CG  PHE A  88      16.760  -8.035  -6.119  1.00 54.18           C
ATOM   1342  CD1 PHE A  88      15.816  -8.665  -6.912  1.00 49.34           C
ATOM   1343  CE1 PHE A  88      14.473  -8.336  -6.812  1.00 58.38           C
ATOM   1344  CZ  PHE A  88      14.059  -7.377  -5.916  1.00 56.59           C
ATOM   1345  CD2 PHE A  88      16.330  -7.065  -5.225  1.00 58.10           C
ATOM   1346  CE2 PHE A  88      14.985  -6.740  -5.125  1.00 54.20           C
ATOM   1347  HN  PHE A  88      20.564  -9.122  -6.874  1.00  0.00           H
ATOM   1348  HA  PHE A  88      18.268  -8.173  -8.347  1.00  0.00           H
ATOM   1349 1HB  PHE A  88      18.261  -9.495  -6.144  1.00  0.00           H
ATOM   1350 2HB  PHE A  88      18.746  -8.029  -5.337  1.00  0.00           H
ATOM   1351  HD1 PHE A  88      16.124  -9.419  -7.618  1.00  0.00           H
ATOM   1352  HE1 PHE A  88      13.750  -8.845  -7.433  1.00  0.00           H
ATOM   1353  HZ  PHE A  88      13.012  -7.128  -5.829  1.00  0.00           H
ATOM   1354  HD2 PHE A  88      17.041  -6.546  -4.596  1.00  0.00           H
ATOM   1355  HE2 PHE A  88      14.670  -5.983  -4.420  1.00  0.00           H
ATOM   1356  N   ASN A  89      18.385  -5.680  -8.223  1.00 53.77           N
ATOM   1357  CA  ASN A  89      18.296  -4.201  -8.165  1.00 51.36           C
ATOM   1358  C   ASN A  89      17.003  -3.838  -7.427  1.00 52.90           C
ATOM   1359  O   ASN A  89      15.917  -4.155  -7.952  1.00 53.46           O
ATOM   1360  CB  ASN A  89      18.357  -3.596  -9.566  1.00 58.76           C
ATOM   1361  CG  ASN A  89      18.342  -2.085  -9.552  1.00 56.84           C
ATOM   1362  OD1 ASN A  89      17.342  -1.475  -9.188  1.00 59.20           O
ATOM   1363  ND2 ASN A  89      19.440  -1.476  -9.958  1.00 72.12           N
ATOM   1364  HN  ASN A  89      17.704  -6.142  -8.821  1.00  0.00           H
ATOM   1365  HA  ASN A  89      19.141  -3.807  -7.594  1.00  0.00           H
ATOM   1366 1HB  ASN A  89      19.257  -3.949 -10.069  1.00  0.00           H
ATOM   1367 2HB  ASN A  89      17.512  -3.944 -10.159  1.00  0.00           H
ATOM   1368 1HD2 ASN A  89      19.468  -0.475  -9.828  1.00  0.00           H
ATOM   1369 2HD2 ASN A  89      20.260  -1.996 -10.226  1.00  0.00           H
ATOM   1370  N   GLU A  90      17.123  -3.214  -6.252  1.00 65.03           N
ATOM   1371  CA  GLU A  90      15.994  -2.905  -5.328  1.00 65.23           C
ATOM   1372  C   GLU A  90      15.039  -1.886  -5.965  1.00 59.46           C
ATOM   1373  O   GLU A  90      13.822  -1.998  -5.731  1.00 66.99           O
ATOM   1374  CB  GLU A  90      16.530  -2.373  -3.997  1.00 68.82           C
ATOM   1375  CG  GLU A  90      17.670  -3.198  -3.423  1.00 75.99           C
ATOM   1376  CD  GLU A  90      17.886  -3.007  -1.933  1.00 93.80           C
ATOM   1377  OE1 GLU A  90      19.056  -2.981  -1.504  1.00107.60           O
ATOM   1378  OE2 GLU A  90      16.878  -2.889  -1.206  1.00104.04           O1-
ATOM   1379  HN  GLU A  90      18.036  -2.923  -5.933  1.00  0.00           H
ATOM   1380  HA  GLU A  90      15.437  -3.824  -5.149  1.00  0.00           H
ATOM   1381 1HB  GLU A  90      16.878  -1.342  -4.103  1.00  0.00           H
ATOM   1382 2HB  GLU A  90      15.699  -2.321  -3.291  1.00  0.00           H
ATOM   1383 1HG  GLU A  90      17.478  -4.260  -3.561  1.00  0.00           H
ATOM   1384 2HG  GLU A  90      18.607  -2.971  -3.931  1.00  0.00           H
ATOM   1385  N   GLU A  91      15.569  -0.943  -6.751  1.00 62.96           N
ATOM   1386  CA  GLU A  91      14.797   0.175  -7.361  1.00 60.40           C
ATOM   1387  C   GLU A  91      13.758  -0.375  -8.344  1.00 56.86           C
ATOM   1388  O   GLU A  91      12.632   0.148  -8.354  1.00 74.35           O
ATOM   1389  CB  GLU A  91      15.729   1.167  -8.061  1.00 67.91           C
ATOM   1390  CG  GLU A  91      16.392   2.152  -7.114  1.00 73.37           C
ATOM   1391  CD  GLU A  91      17.569   1.593  -6.338  1.00 84.70           C
ATOM   1392  OE1 GLU A  91      18.117   0.557  -6.766  1.00111.49           O
ATOM   1393  OE2 GLU A  91      17.930   2.189  -5.306  1.00 88.40           O1-
ATOM   1394  HN  GLU A  91      16.585  -0.849  -6.804  1.00  0.00           H
ATOM   1395  HA  GLU A  91      14.248   0.679  -6.564  1.00  0.00           H
ATOM   1396 1HB  GLU A  91      16.474   0.673  -8.677  1.00  0.00           H
ATOM   1397 2HB  GLU A  91      15.140   1.759  -8.761  1.00  0.00           H
ATOM   1398 1HG  GLU A  91      16.785   2.995  -7.679  1.00  0.00           H
ATOM   1399 2HG  GLU A  91      15.675   2.561  -6.403  1.00  0.00           H
ATOM   1400  N   VAL A  92      14.111  -1.391  -9.133  1.00 61.21           N
ATOM   1401  CA  VAL A  92      13.246  -1.911 -10.236  1.00 57.31           C
ATOM   1402  C   VAL A  92      12.716  -3.300  -9.858  1.00 52.09           C
ATOM   1403  O   VAL A  92      11.696  -3.715 -10.430  1.00 64.99           O
ATOM   1404  CB  VAL A  92      14.006  -1.905 -11.580  1.00 66.10           C
ATOM   1405  CG1 VAL A  92      15.465  -1.517 -11.408  1.00 85.15           C
ATOM   1406  CG2 VAL A  92      13.899  -3.226 -12.318  1.00 71.96           C
ATOM   1407  HN  VAL A  92      15.075  -1.699  -9.052  1.00  0.00           H
ATOM   1408  HA  VAL A  92      12.361  -1.281 -10.344  1.00  0.00           H
ATOM   1409  HB  VAL A  92      13.543  -1.138 -12.203  1.00  0.00           H
ATOM   1410 1HG1 VAL A  92      15.957  -1.424 -12.376  1.00  0.00           H
ATOM   1411 2HG1 VAL A  92      15.626  -0.562 -10.904  1.00  0.00           H
ATOM   1412 3HG1 VAL A  92      15.972  -2.323 -10.890  1.00  0.00           H
ATOM   1413 1HG2 VAL A  92      14.430  -3.157 -13.266  1.00  0.00           H
ATOM   1414 2HG2 VAL A  92      14.355  -4.049 -11.771  1.00  0.00           H
ATOM   1415 3HG2 VAL A  92      12.872  -3.479 -12.581  1.00  0.00           H
ATOM   1416  N   GLY A  93      13.381  -3.990  -8.926  1.00 58.00           N
ATOM   1417  CA  GLY A  93      12.991  -5.336  -8.464  1.00 53.58           C
ATOM   1418  C   GLY A  93      13.235  -6.390  -9.531  1.00 61.26           C
ATOM   1419  O   GLY A  93      12.385  -7.284  -9.701  1.00 56.15           O
ATOM   1420  HN  GLY A  93      14.212  -3.585  -8.502  1.00  0.00           H
ATOM   1421 1HA  GLY A  93      11.945  -5.340  -8.155  1.00  0.00           H
ATOM   1422 2HA  GLY A  93      13.596  -5.549  -7.590  1.00  0.00           H
ATOM   1423  N   ARG A  94      14.364  -6.295 -10.235  1.00 64.47           N
ATOM   1424  CA  ARG A  94      14.801  -7.314 -11.222  1.00 59.44           C
ATOM   1425  C   ARG A  94      16.283  -7.612 -11.002  1.00 52.19           C
ATOM   1426  O   ARG A  94      16.971  -6.779 -10.374  1.00 50.17           O
ATOM   1427  CB  ARG A  94      14.532  -6.825 -12.647  1.00 57.81           C
ATOM   1428  CG  ARG A  94      13.054  -6.679 -12.965  1.00 57.35           C
ATOM   1429  CD  ARG A  94      12.818  -6.055 -14.321  1.00 55.65           C
ATOM   1430  NE  ARG A  94      13.061  -6.985 -15.409  1.00 63.40           N
ATOM   1431  CZ  ARG A  94      12.237  -7.967 -15.757  1.00 66.43           C
ATOM   1432  NH1 ARG A  94      11.117  -8.164 -15.083  1.00 61.72           N
ATOM   1433  NH2 ARG A  94      12.545  -8.755 -16.773  1.00 63.65           N1+
ATOM   1434  HN  ARG A  94      15.052  -5.614  -9.933  1.00  0.00           H
ATOM   1435  HA  ARG A  94      14.267  -8.252 -11.051  1.00  0.00           H
ATOM   1436 1HB  ARG A  94      15.062  -5.891 -12.820  1.00  0.00           H
ATOM   1437 2HB  ARG A  94      14.968  -7.530 -13.357  1.00  0.00           H
ATOM   1438 1HG  ARG A  94      12.570  -7.651 -12.872  1.00  0.00           H
ATOM   1439 2HG  ARG A  94      12.576  -6.036 -12.224  1.00  0.00           H
ATOM   1440 1HD  ARG A  94      11.800  -5.671 -14.396  1.00  0.00           H
ATOM   1441 2HD  ARG A  94      13.466  -5.188 -14.460  1.00  0.00           H
ATOM   1442  HE  ARG A  94      13.880  -6.753 -15.996  1.00  0.00           H
ATOM   1443 1HH1 ARG A  94      10.436  -8.834 -15.457  1.00  0.00           H
ATOM   1444 2HH1 ARG A  94      10.876  -7.624 -14.269  1.00  0.00           H
ATOM   1445 1HH2 ARG A  94      12.065  -9.641 -16.949  1.00  0.00           H
ATOM   1446 2HH2 ARG A  94      13.484  -8.741 -17.182  1.00  0.00           H
ATOM   1447  N   TYR A  95      16.744  -8.757 -11.504  1.00 47.79           N
ATOM   1448  CA  TYR A  95      18.156  -9.201 -11.405  1.00 51.48           C
ATOM   1449  C   TYR A  95      18.883  -8.774 -12.678  1.00 52.70           C
ATOM   1450  O   TYR A  95      18.422  -9.133 -13.777  1.00 59.06           O
ATOM   1451  CB  TYR A  95      18.241 -10.713 -11.198  1.00 47.55           C
ATOM   1452  CG  TYR A  95      17.648 -11.218  -9.908  1.00 43.75           C
ATOM   1453  CD1 TYR A  95      16.282 -11.403  -9.776  1.00 47.83           C
ATOM   1454  CE1 TYR A  95      15.728 -11.883  -8.599  1.00 48.59           C
ATOM   1455  CZ  TYR A  95      16.547 -12.192  -7.528  1.00 48.17           C
ATOM   1456  OH  TYR A  95      16.010 -12.674  -6.368  1.00 48.32           O
ATOM   1457  CD2 TYR A  95      18.451 -11.531  -8.823  1.00 46.53           C
ATOM   1458  CE2 TYR A  95      17.914 -12.016  -7.641  1.00 44.45           C
ATOM   1459  HN  TYR A  95      16.093  -9.339 -12.031  1.00  0.00           H
ATOM   1460  HA  TYR A  95      18.607  -8.715 -10.547  1.00  0.00           H
ATOM   1461 1HB  TYR A  95      17.759 -11.230 -12.024  1.00  0.00           H
ATOM   1462 2HB  TYR A  95      19.287 -11.019 -11.235  1.00  0.00           H
ATOM   1463  HD1 TYR A  95      15.620 -11.170 -10.597  1.00  0.00           H
ATOM   1464  HE1 TYR A  95      14.662 -11.953  -8.526  1.00  0.00           H
ATOM   1465  HH  TYR A  95      15.041 -12.719  -6.435  1.00  0.00           H
ATOM   1466  HD2 TYR A  95      19.520 -11.402  -8.898  1.00  0.00           H
ATOM   1467  HE2 TYR A  95      18.554 -12.254  -6.806  1.00  0.00           H
ATOM   1468  N   PHE A  96      19.970  -8.016 -12.527  1.00 49.05           N
ATOM   1469  CA  PHE A  96      20.758  -7.457 -13.652  1.00 48.32           C
ATOM   1470  C   PHE A  96      22.165  -8.048 -13.628  1.00 49.49           C
ATOM   1471  O   PHE A  96      22.633  -8.478 -12.555  1.00 46.31           O
ATOM   1472  CB  PHE A  96      20.796  -5.930 -13.593  1.00 43.95           C
ATOM   1473  CG  PHE A  96      19.482  -5.276 -13.929  1.00 49.62           C
ATOM   1474  CD1 PHE A  96      18.565  -4.975 -12.933  1.00 48.81           C
ATOM   1475  CE1 PHE A  96      17.352  -4.379 -13.244  1.00 53.08           C
ATOM   1476  CZ  PHE A  96      17.043  -4.085 -14.551  1.00 47.41           C
ATOM   1477  CD2 PHE A  96      19.154  -4.982 -15.243  1.00 43.51           C
ATOM   1478  CE2 PHE A  96      17.943  -4.381 -15.550  1.00 48.63           C
ATOM   1479  HN  PHE A  96      20.310  -7.821 -11.588  1.00  0.00           H
ATOM   1480  HA  PHE A  96      20.285  -7.759 -14.581  1.00  0.00           H
ATOM   1481 1HB  PHE A  96      21.139  -5.590 -12.618  1.00  0.00           H
ATOM   1482 2HB  PHE A  96      21.540  -5.552 -14.297  1.00  0.00           H
ATOM   1483  HD1 PHE A  96      18.794  -5.222 -11.907  1.00  0.00           H
ATOM   1484  HE1 PHE A  96      16.657  -4.145 -12.452  1.00  0.00           H
ATOM   1485  HZ  PHE A  96      16.103  -3.619 -14.804  1.00  0.00           H
ATOM   1486  HD2 PHE A  96      19.845  -5.203 -16.043  1.00  0.00           H
ATOM   1487  HE2 PHE A  96      17.705  -4.151 -16.578  1.00  0.00           H
ATOM   1488  N   LEU A  97      22.795  -8.079 -14.802  1.00 45.94           N
ATOM   1489  CA  LEU A  97      24.197  -8.519 -14.981  1.00 47.72           C
ATOM   1490  C   LEU A  97      25.055  -7.835 -13.917  1.00 44.81           C
ATOM   1491  O   LEU A  97      25.037  -6.598 -13.848  1.00 53.44           O
ATOM   1492  CB  LEU A  97      24.657  -8.149 -16.392  1.00 49.54           C
ATOM   1493  CG  LEU A  97      26.082  -8.565 -16.742  1.00 49.10           C
ATOM   1494  CD1 LEU A  97      26.256 -10.068 -16.569  1.00 52.13           C
ATOM   1495  CD2 LEU A  97      26.435  -8.133 -18.160  1.00 53.63           C
ATOM   1496  HN  LEU A  97      22.310  -7.652 -15.583  1.00  0.00           H
ATOM   1497  HA  LEU A  97      24.223  -9.597 -14.845  1.00  0.00           H
ATOM   1498 1HB  LEU A  97      23.973  -8.593 -17.116  1.00  0.00           H
ATOM   1499 2HB  LEU A  97      24.564  -7.068 -16.519  1.00  0.00           H
ATOM   1500  HG  LEU A  97      26.786  -8.072 -16.073  1.00  0.00           H
ATOM   1501 1HD1 LEU A  97      27.201 -10.414 -16.984  1.00  0.00           H
ATOM   1502 2HD1 LEU A  97      26.275 -10.362 -15.521  1.00  0.00           H
ATOM   1503 3HD1 LEU A  97      25.470 -10.639 -17.063  1.00  0.00           H
ATOM   1504 1HD2 LEU A  97      27.459  -8.414 -18.410  1.00  0.00           H
ATOM   1505 2HD2 LEU A  97      25.779  -8.599 -18.895  1.00  0.00           H
ATOM   1506 3HD2 LEU A  97      26.355  -7.051 -18.274  1.00  0.00           H
ATOM   1507  N   ASP A  98      25.742  -8.629 -13.099  1.00 57.13           N
ATOM   1508  CA  ASP A  98      26.745  -8.173 -12.103  1.00 51.06           C
ATOM   1509  C   ASP A  98      28.097  -8.731 -12.531  1.00 60.60           C
ATOM   1510  O   ASP A  98      28.475  -9.836 -12.144  1.00 72.49           O
ATOM   1511  CB  ASP A  98      26.349  -8.643 -10.706  1.00 60.40           C
ATOM   1512  CG  ASP A  98      27.338  -8.253  -9.627  1.00 55.84           C
ATOM   1513  OD1 ASP A  98      28.342  -7.603  -9.966  1.00 57.98           O
ATOM   1514  OD2 ASP A  98      27.089  -8.605  -8.459  1.00 66.85           O1-
ATOM   1515  HN  ASP A  98      25.659  -9.642 -13.221  1.00  0.00           H
ATOM   1516  HA  ASP A  98      26.761  -7.087 -12.044  1.00  0.00           H
ATOM   1517 1HB  ASP A  98      25.384  -8.216 -10.458  1.00  0.00           H
ATOM   1518 2HB  ASP A  98      26.243  -9.729 -10.677  1.00  0.00           H
ATOM   1519  N   PRO A  99      28.835  -8.007 -13.397  1.00 61.30           N
ATOM   1520  CA  PRO A  99      30.049  -8.545 -14.011  1.00 65.96           C
ATOM   1521  C   PRO A  99      31.190  -8.808 -13.015  1.00 68.60           C
ATOM   1522  O   PRO A  99      32.142  -9.467 -13.389  1.00 59.34           O
ATOM   1523  CD  PRO A  99      28.499  -6.658 -13.870  1.00 68.32           C
ATOM   1524  CB  PRO A  99      30.446  -7.479 -15.045  1.00 71.54           C
ATOM   1525  CG  PRO A  99      29.762  -6.209 -14.575  1.00 85.43           C
ATOM   1526 1HD  PRO A  99      27.648  -6.689 -14.548  1.00  0.00           H
ATOM   1527 2HD  PRO A  99      28.264  -5.972 -13.054  1.00  0.00           H
ATOM   1528  HA  PRO A  99      29.821  -9.495 -14.503  1.00  0.00           H
ATOM   1529 1HB  PRO A  99      30.054  -7.775 -16.018  1.00  0.00           H
ATOM   1530 2HB  PRO A  99      31.526  -7.365 -15.154  1.00  0.00           H
ATOM   1531 1HG  PRO A  99      29.564  -5.505 -15.382  1.00  0.00           H
ATOM   1532 2HG  PRO A  99      30.408  -5.706 -13.853  1.00  0.00           H
ATOM   1533  N   SER A 100      31.071  -8.307 -11.782  1.00 63.11           N
ATOM   1534  CA  SER A 100      32.037  -8.570 -10.684  1.00 61.13           C
ATOM   1535  C   SER A 100      32.065 -10.077 -10.407  1.00 63.76           C
ATOM   1536  O   SER A 100      33.088 -10.565  -9.897  1.00 79.83           O
ATOM   1537  CB  SER A 100      31.695  -7.779  -9.445  1.00 69.24           C
ATOM   1538  OG  SER A 100      30.502  -8.268  -8.843  1.00 69.90           O
ATOM   1539  HN  SER A 100      30.173  -7.922 -11.504  1.00  0.00           H
ATOM   1540  HA  SER A 100      33.032  -8.285 -11.029  1.00  0.00           H
ATOM   1541 1HB  SER A 100      32.501  -7.884  -8.717  1.00  0.00           H
ATOM   1542 2HB  SER A 100      31.589  -6.716  -9.661  1.00  0.00           H
ATOM   1543  HG1 SER A 100      29.678  -7.989  -9.295  1.00  0.00           H
ATOM   1544  N   GLY A 101      30.982 -10.781 -10.755  1.00 62.05           N
ATOM   1545  CA  GLY A 101      30.869 -12.249 -10.636  1.00 61.94           C
ATOM   1546  C   GLY A 101      31.300 -12.952 -11.915  1.00 60.19           C
ATOM   1547  O   GLY A 101      31.121 -14.182 -12.002  1.00 63.39           O
ATOM   1548  HN  GLY A 101      30.153 -10.284 -11.071  1.00  0.00           H
ATOM   1549 1HA  GLY A 101      29.840 -12.501 -10.432  1.00  0.00           H
ATOM   1550 2HA  GLY A 101      31.462 -12.619  -9.798  1.00  0.00           H
ATOM   1551  N   ASP A 102      31.874 -12.203 -12.863  1.00 48.54           N
ATOM   1552  CA  ASP A 102      32.209 -12.671 -14.236  1.00 50.36           C
ATOM   1553  C   ASP A 102      30.922 -12.749 -15.056  1.00 48.23           C
ATOM   1554  O   ASP A 102      29.834 -12.834 -14.453  1.00 52.72           O
ATOM   1555  CB  ASP A 102      32.865 -14.055 -14.260  1.00 48.50           C
ATOM   1556  CG  ASP A 102      34.154 -14.157 -13.465  1.00 58.39           C
ATOM   1557  OD1 ASP A 102      34.726 -13.096 -13.122  1.00 61.42           O
ATOM   1558  OD2 ASP A 102      34.574 -15.300 -13.195  1.00 56.24           O1-
ATOM   1559  HN  ASP A 102      31.923 -11.209 -12.685  1.00  0.00           H
ATOM   1560  HA  ASP A 102      32.880 -11.933 -14.676  1.00  0.00           H
ATOM   1561 1HB  ASP A 102      32.190 -14.864 -13.988  1.00  0.00           H
ATOM   1562 2HB  ASP A 102      33.147 -14.289 -15.285  1.00  0.00           H
ATOM   1563  N   LEU A 103      31.057 -12.750 -16.379  1.00 49.08           N
ATOM   1564  CA  LEU A 103      29.933 -12.973 -17.318  1.00 48.64           C
ATOM   1565  C   LEU A 103      29.492 -14.432 -17.194  1.00 50.07           C
ATOM   1566  O   LEU A 103      30.312 -15.276 -16.788  1.00 47.65           O
ATOM   1567  CB  LEU A 103      30.387 -12.636 -18.744  1.00 50.46           C
ATOM   1568  CG  LEU A 103      30.100 -11.211 -19.219  1.00 56.77           C
ATOM   1569  CD1 LEU A 103      30.208 -10.211 -18.081  1.00 49.72           C
ATOM   1570  CD2 LEU A 103      31.018 -10.822 -20.370  1.00 58.20           C
ATOM   1571  HN  LEU A 103      31.995 -12.792 -16.733  1.00  0.00           H
ATOM   1572  HA  LEU A 103      29.065 -12.388 -17.009  1.00  0.00           H
ATOM   1573 1HB  LEU A 103      31.449 -12.865 -18.841  1.00  0.00           H
ATOM   1574 2HB  LEU A 103      29.899 -13.311 -19.450  1.00  0.00           H
ATOM   1575  HG  LEU A 103      29.069 -11.175 -19.575  1.00  0.00           H
ATOM   1576 1HD1 LEU A 103      30.093  -9.193 -18.454  1.00  0.00           H
ATOM   1577 2HD1 LEU A 103      29.445 -10.326 -17.313  1.00  0.00           H
ATOM   1578 3HD1 LEU A 103      31.180 -10.258 -17.589  1.00  0.00           H
ATOM   1579 1HD2 LEU A 103      30.756  -9.846 -20.782  1.00  0.00           H
ATOM   1580 2HD2 LEU A 103      32.061 -10.773 -20.055  1.00  0.00           H
ATOM   1581 3HD2 LEU A 103      30.957 -11.539 -21.189  1.00  0.00           H
ATOM   1582  N   PHE A 104      28.231 -14.707 -17.510  1.00 48.51           N
ATOM   1583  CA  PHE A 104      27.683 -16.079 -17.578  1.00 42.94           C
ATOM   1584  C   PHE A 104      28.089 -16.699 -18.914  1.00 49.27           C
ATOM   1585  O   PHE A 104      27.958 -16.031 -19.955  1.00 52.17           O
ATOM   1586  CB  PHE A 104      26.164 -16.070 -17.422  1.00 40.89           C
ATOM   1587  CG  PHE A 104      25.565 -17.449 -17.464  1.00 47.85           C
ATOM   1588  CD1 PHE A 104      25.559 -18.252 -16.337  1.00 46.51           C
ATOM   1589  CE1 PHE A 104      25.014 -19.524 -16.377  1.00 49.70           C
ATOM   1590  CZ  PHE A 104      24.470 -20.003 -17.544  1.00 44.74           C
ATOM   1591  CD2 PHE A 104      25.026 -17.949 -18.637  1.00 45.48           C
ATOM   1592  CE2 PHE A 104      24.471 -19.217 -18.671  1.00 46.84           C
ATOM   1593  HN  PHE A 104      27.631 -13.934 -17.792  1.00  0.00           H
ATOM   1594  HA  PHE A 104      28.109 -16.638 -16.745  1.00  0.00           H
ATOM   1595 1HB  PHE A 104      25.908 -15.606 -16.468  1.00  0.00           H
ATOM   1596 2HB  PHE A 104      25.704 -15.446 -18.190  1.00  0.00           H
ATOM   1597  HD1 PHE A 104      25.996 -17.880 -15.421  1.00  0.00           H
ATOM   1598  HE1 PHE A 104      25.038 -20.146 -15.494  1.00  0.00           H
ATOM   1599  HZ  PHE A 104      24.049 -20.996 -17.578  1.00  0.00           H
ATOM   1600  HD2 PHE A 104      25.021 -17.351 -19.537  1.00  0.00           H
ATOM   1601  HE2 PHE A 104      24.033 -19.575 -19.590  1.00  0.00           H
ATOM   1602  N   ASN A 105      28.587 -17.934 -18.876  1.00 50.21           N
ATOM   1603  CA  ASN A 105      28.918 -18.714 -20.093  1.00 47.25           C
ATOM   1604  C   ASN A 105      28.537 -20.174 -19.850  1.00 46.54           C
ATOM   1605  O   ASN A 105      28.812 -20.687 -18.750  1.00 46.73           O
ATOM   1606  CB  ASN A 105      30.380 -18.547 -20.517  1.00 46.24           C
ATOM   1607  CG  ASN A 105      30.623 -19.068 -21.918  1.00 52.38           C
ATOM   1608  OD1 ASN A 105      30.867 -20.258 -22.103  1.00 51.02           O
ATOM   1609  ND2 ASN A 105      30.540 -18.192 -22.910  1.00 52.48           N
ATOM   1610  HN  ASN A 105      28.458 -18.465 -18.028  1.00  0.00           H
ATOM   1611  HA  ASN A 105      28.296 -18.292 -20.862  1.00  0.00           H
ATOM   1612 1HB  ASN A 105      30.673 -17.498 -20.457  1.00  0.00           H
ATOM   1613 2HB  ASN A 105      31.058 -19.082 -19.865  1.00  0.00           H
ATOM   1614 1HD2 ASN A 105      30.677 -18.499 -23.860  1.00  0.00           H
ATOM   1615 2HD2 ASN A 105      30.318 -17.229 -22.711  1.00  0.00           H
ATOM   1616  N   ASN A 106      27.917 -20.793 -20.856  1.00 49.02           N
ATOM   1617  CA  ASN A 106      27.394 -22.183 -20.827  1.00 49.11           C
ATOM   1618  C   ASN A 106      28.548 -23.176 -21.033  1.00 45.27           C
ATOM   1619  O   ASN A 106      28.273 -24.384 -21.119  1.00 45.76           O
ATOM   1620  CB  ASN A 106      26.287 -22.346 -21.873  1.00 50.06           C
ATOM   1621  CG  ASN A 106      25.003 -21.642 -21.483  1.00 59.05           C
ATOM   1622  OD1 ASN A 106      24.380 -21.988 -20.480  1.00 53.33           O
ATOM   1623  ND2 ASN A 106      24.589 -20.662 -22.272  1.00 51.92           N
ATOM   1624  HN  ASN A 106      27.685 -20.203 -21.659  1.00  0.00           H
ATOM   1625  HA  ASN A 106      26.965 -22.357 -19.841  1.00  0.00           H
ATOM   1626 1HB  ASN A 106      26.642 -22.012 -22.847  1.00  0.00           H
ATOM   1627 2HB  ASN A 106      26.035 -23.400 -21.995  1.00  0.00           H
ATOM   1628 1HD2 ASN A 106      23.801 -20.073 -21.997  1.00  0.00           H
ATOM   1629 2HD2 ASN A 106      25.119 -20.411 -23.103  1.00  0.00           H
ATOM   1630  N   GLY A 107      29.790 -22.684 -21.075  1.00 51.92           N
ATOM   1631  CA  GLY A 107      31.002 -23.460 -21.408  1.00 51.32           C
ATOM   1632  C   GLY A 107      31.290 -24.589 -20.430  1.00 51.19           C
ATOM   1633  O   GLY A 107      31.858 -25.615 -20.867  1.00 54.18           O
ATOM   1634  HN  GLY A 107      29.895 -21.671 -21.082  1.00  0.00           H
ATOM   1635 1HA  GLY A 107      31.851 -22.775 -21.406  1.00  0.00           H
ATOM   1636 2HA  GLY A 107      30.907 -23.848 -22.422  1.00  0.00           H
ATOM   1637  N   TYR A 108      30.954 -24.430 -19.148  1.00 50.31           N
ATOM   1638  CA  TYR A 108      31.159 -25.494 -18.129  1.00 59.76           C
ATOM   1639  C   TYR A 108      30.420 -26.754 -18.598  1.00 57.66           C
ATOM   1640  O   TYR A 108      30.981 -27.865 -18.523  1.00 51.41           O
ATOM   1641  CB  TYR A 108      30.700 -25.043 -16.740  1.00 51.17           C
ATOM   1642  CG  TYR A 108      31.584 -24.015 -16.079  1.00 53.30           C
ATOM   1643  CD1 TYR A 108      32.882 -24.317 -15.697  1.00 53.04           C
ATOM   1644  CE1 TYR A 108      33.694 -23.375 -15.086  1.00 56.37           C
ATOM   1645  CZ  TYR A 108      33.206 -22.103 -14.838  1.00 55.52           C
ATOM   1646  OH  TYR A 108      33.987 -21.157 -14.240  1.00 54.96           O
ATOM   1647  CD2 TYR A 108      31.118 -22.738 -15.821  1.00 54.50           C
ATOM   1648  CE2 TYR A 108      31.911 -21.787 -15.203  1.00 57.90           C
ATOM   1649  HN  TYR A 108      30.657 -23.511 -18.847  1.00  0.00           H
ATOM   1650  HA  TYR A 108      32.223 -25.740 -18.098  1.00  0.00           H
ATOM   1651 1HB  TYR A 108      29.673 -24.719 -16.701  1.00  0.00           H
ATOM   1652 2HB  TYR A 108      30.723 -25.913 -16.080  1.00  0.00           H
ATOM   1653  HD1 TYR A 108      33.280 -25.304 -15.875  1.00  0.00           H
ATOM   1654  HE1 TYR A 108      34.704 -23.627 -14.798  1.00  0.00           H
ATOM   1655  HH  TYR A 108      33.834 -20.293 -14.647  1.00  0.00           H
ATOM   1656  HD2 TYR A 108      30.110 -22.462 -16.099  1.00  0.00           H
ATOM   1657  HE2 TYR A 108      31.516 -20.801 -15.005  1.00  0.00           H
ATOM   1658  N   ARG A 109      29.195 -26.573 -19.095  1.00 51.17           N
ATOM   1659  CA  ARG A 109      28.318 -27.674 -19.572  1.00 50.00           C
ATOM   1660  C   ARG A 109      28.976 -28.341 -20.784  1.00 47.23           C
ATOM   1661  O   ARG A 109      28.984 -29.584 -20.842  1.00 56.11           O
ATOM   1662  CB  ARG A 109      26.905 -27.159 -19.900  1.00 47.10           C
ATOM   1663  CG  ARG A 109      25.919 -28.285 -20.214  1.00 59.61           C
ATOM   1664  CD  ARG A 109      24.517 -27.758 -20.476  1.00 59.13           C
ATOM   1665  NE  ARG A 109      24.023 -26.933 -19.382  1.00 52.84           N
ATOM   1666  CZ  ARG A 109      23.349 -27.359 -18.309  1.00 63.23           C
ATOM   1667  NH1 ARG A 109      23.000 -28.632 -18.115  1.00 57.37           N
ATOM   1668  NH2 ARG A 109      22.962 -26.437 -17.418  1.00 60.90           N1+
ATOM   1669  HN  ARG A 109      28.921 -25.625 -19.311  1.00  0.00           H
ATOM   1670  HA  ARG A 109      28.254 -28.419 -18.772  1.00  0.00           H
ATOM   1671 1HB  ARG A 109      26.567 -26.602 -19.017  1.00  0.00           H
ATOM   1672 2HB  ARG A 109      26.955 -26.459 -20.738  1.00  0.00           H
ATOM   1673 1HG  ARG A 109      26.218 -28.841 -21.105  1.00  0.00           H
ATOM   1674 2HG  ARG A 109      25.887 -29.000 -19.391  1.00  0.00           H
ATOM   1675 1HD  ARG A 109      24.497 -27.139 -21.377  1.00  0.00           H
ATOM   1676 2HD  ARG A 109      23.833 -28.597 -20.637  1.00  0.00           H
ATOM   1677  HE  ARG A 109      24.183 -25.923 -19.412  1.00  0.00           H
ATOM   1678 1HH1 ARG A 109      22.583 -28.825 -17.200  1.00  0.00           H
ATOM   1679 2HH1 ARG A 109      23.451 -29.434 -18.574  1.00  0.00           H
ATOM   1680 1HH2 ARG A 109      22.553 -26.739 -16.541  1.00  0.00           H
ATOM   1681 2HH2 ARG A 109      23.211 -25.463 -17.548  1.00  0.00           H
ATOM   1682  N   TYR A 110      29.521 -27.541 -21.704  1.00 52.29           N
ATOM   1683  CA  TYR A 110      30.146 -28.002 -22.973  1.00 48.91           C
ATOM   1684  C   TYR A 110      31.358 -28.890 -22.673  1.00 51.28           C
ATOM   1685  O   TYR A 110      31.514 -29.939 -23.327  1.00 49.78           O
ATOM   1686  CB  TYR A 110      30.549 -26.810 -23.843  1.00 51.72           C
ATOM   1687  CG  TYR A 110      29.444 -26.249 -24.702  1.00 50.28           C
ATOM   1688  CD1 TYR A 110      28.401 -25.528 -24.145  1.00 48.28           C
ATOM   1689  CE1 TYR A 110      27.388 -25.000 -24.928  1.00 51.16           C
ATOM   1690  CZ  TYR A 110      27.410 -25.188 -26.300  1.00 55.92           C
ATOM   1691  OH  TYR A 110      26.421 -24.674 -27.087  1.00 48.82           O
ATOM   1692  CD2 TYR A 110      29.454 -26.419 -26.079  1.00 56.02           C
ATOM   1693  CE2 TYR A 110      28.448 -25.898 -26.877  1.00 53.30           C
ATOM   1694  HN  TYR A 110      29.474 -26.547 -21.532  1.00  0.00           H
ATOM   1695  HA  TYR A 110      29.426 -28.617 -23.509  1.00  0.00           H
ATOM   1696 1HB  TYR A 110      30.974 -26.015 -23.235  1.00  0.00           H
ATOM   1697 2HB  TYR A 110      31.358 -27.112 -24.512  1.00  0.00           H
ATOM   1698  HD1 TYR A 110      28.350 -25.423 -23.087  1.00  0.00           H
ATOM   1699  HE1 TYR A 110      26.580 -24.454 -24.462  1.00  0.00           H
ATOM   1700  HH  TYR A 110      25.834 -24.071 -26.622  1.00  0.00           H
ATOM   1701  HD2 TYR A 110      30.251 -26.973 -26.552  1.00  0.00           H
ATOM   1702  HE2 TYR A 110      28.465 -26.036 -27.945  1.00  0.00           H
ATOM   1703  N   LEU A 111      32.207 -28.482 -21.727  1.00 50.42           N
ATOM   1704  CA  LEU A 111      33.456 -29.223 -21.403  1.00 46.91           C
ATOM   1705  C   LEU A 111      33.090 -30.528 -20.692  1.00 46.60           C
ATOM   1706  O   LEU A 111      33.809 -31.517 -20.877  1.00 52.26           O
ATOM   1707  CB  LEU A 111      34.392 -28.339 -20.574  1.00 56.32           C
ATOM   1708  CG  LEU A 111      35.104 -27.240 -21.367  1.00 60.22           C
ATOM   1709  CD1 LEU A 111      36.574 -27.162 -20.993  1.00 68.63           C
ATOM   1710  CD2 LEU A 111      34.955 -27.447 -22.866  1.00 67.63           C
ATOM   1711  HN  LEU A 111      32.036 -27.591 -21.268  1.00  0.00           H
ATOM   1712  HA  LEU A 111      33.923 -29.587 -22.316  1.00  0.00           H
ATOM   1713 1HB  LEU A 111      33.856 -27.906 -19.726  1.00  0.00           H
ATOM   1714 2HB  LEU A 111      35.139 -28.994 -20.121  1.00  0.00           H
ATOM   1715  HG  LEU A 111      34.632 -26.285 -21.121  1.00  0.00           H
ATOM   1716 1HD1 LEU A 111      37.068 -26.337 -21.509  1.00  0.00           H
ATOM   1717 2HD1 LEU A 111      36.697 -26.985 -19.923  1.00  0.00           H
ATOM   1718 3HD1 LEU A 111      37.109 -28.079 -21.243  1.00  0.00           H
ATOM   1719 1HD2 LEU A 111      35.470 -26.639 -23.388  1.00  0.00           H
ATOM   1720 2HD2 LEU A 111      35.419 -28.367 -23.223  1.00  0.00           H
ATOM   1721 3HD2 LEU A 111      33.930 -27.379 -23.227  1.00  0.00           H
ATOM   1722  N   ASN A 112      31.980 -30.545 -19.954  1.00 48.32           N
ATOM   1723  CA  ASN A 112      31.403 -31.797 -19.409  1.00 47.69           C
ATOM   1724  C   ASN A 112      31.068 -32.727 -20.583  1.00 49.88           C
ATOM   1725  O   ASN A 112      31.429 -33.923 -20.513  1.00 53.90           O
ATOM   1726  CB  ASN A 112      30.190 -31.571 -18.487  1.00 49.45           C
ATOM   1727  CG  ASN A 112      29.837 -32.881 -17.774  1.00 48.89           C
ATOM   1728  OD1 ASN A 112      30.685 -33.584 -17.246  1.00 49.01           O
ATOM   1729  ND2 ASN A 112      28.507 -33.195 -17.798  1.00 49.75           N
ATOM   1730  HN  ASN A 112      31.472 -29.681 -19.804  1.00  0.00           H
ATOM   1731  HA  ASN A 112      32.212 -32.268 -18.839  1.00  0.00           H
ATOM   1732 1HB  ASN A 112      30.503 -30.821 -17.766  1.00  0.00           H
ATOM   1733 2HB  ASN A 112      29.337 -31.173 -19.026  1.00  0.00           H
ATOM   1734 1HD2 ASN A 112      28.362 -34.201 -17.763  1.00  0.00           H
ATOM   1735 2HD2 ASN A 112      27.884 -32.642 -18.377  1.00  0.00           H
ATOM   1736  N   TRP A 113      30.393 -32.204 -21.614  1.00 48.43           N
ATOM   1737  CA  TRP A 113      30.052 -32.955 -22.854  1.00 54.31           C
ATOM   1738  C   TRP A 113      31.321 -33.561 -23.465  1.00 46.41           C
ATOM   1739  O   TRP A 113      31.275 -34.732 -23.888  1.00 53.75           O
ATOM   1740  CB  TRP A 113      29.208 -32.183 -23.888  1.00 49.03           C
ATOM   1741  CG  TRP A 113      27.922 -31.589 -23.391  1.00 51.89           C
ATOM   1742  CD1 TRP A 113      27.130 -31.934 -22.322  1.00 50.93           C
ATOM   1743  NE1 TRP A 113      26.010 -31.131 -22.265  1.00 53.59           N
ATOM   1744  CE2 TRP A 113      26.042 -30.255 -23.330  1.00 47.63           C
ATOM   1745  CD2 TRP A 113      27.235 -30.515 -24.059  1.00 50.28           C
ATOM   1746  CE3 TRP A 113      27.531 -29.726 -25.184  1.00 48.77           C
ATOM   1747  CZ3 TRP A 113      26.653 -28.721 -25.555  1.00 50.72           C
ATOM   1748  CZ2 TRP A 113      25.180 -29.209 -23.681  1.00 51.74           C
ATOM   1749  CH2 TRP A 113      25.498 -28.452 -24.803  1.00 49.63           C
ATOM   1750  HN  TRP A 113      30.097 -31.235 -21.538  1.00  0.00           H
ATOM   1751  HA  TRP A 113      29.475 -33.805 -22.508  1.00  0.00           H
ATOM   1752 1HB  TRP A 113      29.832 -31.406 -24.327  1.00  0.00           H
ATOM   1753 2HB  TRP A 113      29.005 -32.890 -24.707  1.00  0.00           H
ATOM   1754  HD1 TRP A 113      27.288 -32.665 -21.543  1.00  0.00           H
ATOM   1755  HE1 TRP A 113      25.199 -31.354 -21.678  1.00  0.00           H
ATOM   1756  HE3 TRP A 113      28.468 -29.829 -25.716  1.00  0.00           H
ATOM   1757  HZ3 TRP A 113      26.876 -28.098 -26.410  1.00  0.00           H
ATOM   1758  HZ2 TRP A 113      24.297 -28.990 -23.092  1.00  0.00           H
ATOM   1759  HH2 TRP A 113      24.885 -27.610 -25.098  1.00  0.00           H
ATOM   1760  N   LEU A 114      32.407 -32.786 -23.519  1.00 47.95           N
ATOM   1761  CA  LEU A 114      33.676 -33.187 -24.180  1.00 50.39           C
ATOM   1762  C   LEU A 114      34.124 -34.551 -23.639  1.00 52.21           C
ATOM   1763  O   LEU A 114      34.519 -35.403 -24.456  1.00 57.86           O
ATOM   1764  CB  LEU A 114      34.739 -32.109 -23.950  1.00 51.98           C
ATOM   1765  CG  LEU A 114      36.091 -32.369 -24.612  1.00 50.82           C
ATOM   1766  CD1 LEU A 114      35.932 -32.559 -26.110  1.00 51.06           C
ATOM   1767  CD2 LEU A 114      37.061 -31.238 -24.320  1.00 51.45           C
ATOM   1768  HN  LEU A 114      32.310 -31.839 -23.166  1.00  0.00           H
ATOM   1769  HA  LEU A 114      33.457 -33.291 -25.243  1.00  0.00           H
ATOM   1770 1HB  LEU A 114      34.349 -31.143 -24.275  1.00  0.00           H
ATOM   1771 2HB  LEU A 114      34.931 -32.015 -22.885  1.00  0.00           H
ATOM   1772  HG  LEU A 114      36.527 -33.280 -24.196  1.00  0.00           H
ATOM   1773 1HD1 LEU A 114      36.902 -32.623 -26.604  1.00  0.00           H
ATOM   1774 2HD1 LEU A 114      35.405 -33.483 -26.351  1.00  0.00           H
ATOM   1775 3HD1 LEU A 114      35.387 -31.731 -26.567  1.00  0.00           H
ATOM   1776 1HD2 LEU A 114      38.045 -31.433 -24.747  1.00  0.00           H
ATOM   1777 2HD2 LEU A 114      36.707 -30.288 -24.723  1.00  0.00           H
ATOM   1778 3HD2 LEU A 114      37.198 -31.104 -23.245  1.00  0.00           H
ATOM   1779  N   ILE A 115      34.048 -34.763 -22.322  1.00 56.30           N
ATOM   1780  CA  ILE A 115      34.552 -36.006 -21.661  1.00 52.31           C
ATOM   1781  C   ILE A 115      33.415 -37.023 -21.504  1.00 51.38           C
ATOM   1782  O   ILE A 115      33.722 -38.219 -21.402  1.00 59.77           O
ATOM   1783  CB  ILE A 115      35.229 -35.687 -20.313  1.00 61.55           C
ATOM   1784  CG2 ILE A 115      36.461 -34.825 -20.536  1.00 62.93           C
ATOM   1785  CG1 ILE A 115      34.265 -35.050 -19.308  1.00 63.14           C
ATOM   1786  CD1 ILE A 115      34.859 -34.883 -17.929  1.00 69.24           C
ATOM   1787  HN  ILE A 115      33.695 -34.017 -21.733  1.00  0.00           H
ATOM   1788  HA  ILE A 115      35.293 -36.481 -22.307  1.00  0.00           H
ATOM   1789  HB  ILE A 115      35.564 -36.637 -19.890  1.00  0.00           H
ATOM   1790 1HG2 ILE A 115      37.083 -34.767 -19.644  1.00  0.00           H
ATOM   1791 2HG2 ILE A 115      37.090 -35.225 -21.330  1.00  0.00           H
ATOM   1792 3HG2 ILE A 115      36.190 -33.805 -20.814  1.00  0.00           H
ATOM   1793 1HG1 ILE A 115      33.951 -34.067 -19.662  1.00  0.00           H
ATOM   1794 2HG1 ILE A 115      33.342 -35.618 -19.191  1.00  0.00           H
ATOM   1795  HD1 ILE A 115      34.135 -34.330 -17.341  1.00  0.00           H
ATOM   1796  HD2 ILE A 115      35.068 -35.833 -17.442  1.00  0.00           H
ATOM   1797  HD3 ILE A 115      35.766 -34.282 -17.925  1.00  0.00           H
ATOM   1798  N   ASP A 116      32.153 -36.580 -21.502  1.00 49.65           N
ATOM   1799  CA  ASP A 116      30.975 -37.471 -21.304  1.00 48.94           C
ATOM   1800  C   ASP A 116      30.606 -38.175 -22.618  1.00 51.57           C
ATOM   1801  O   ASP A 116      30.355 -39.387 -22.582  1.00 50.58           O
ATOM   1802  CB  ASP A 116      29.725 -36.728 -20.818  1.00 52.37           C
ATOM   1803  CG  ASP A 116      29.726 -36.288 -19.342  1.00 56.61           C
ATOM   1804  OD1 ASP A 116      30.627 -36.623 -18.561  1.00 51.17           O
ATOM   1805  OD2 ASP A 116      28.655 -35.644 -19.059  1.00 60.98           O1-
ATOM   1806  HN  ASP A 116      31.995 -35.576 -21.474  1.00  0.00           H
ATOM   1807  HA  ASP A 116      31.214 -38.267 -20.598  1.00  0.00           H
ATOM   1808 1HB  ASP A 116      29.573 -35.854 -21.458  1.00  0.00           H
ATOM   1809 2HB  ASP A 116      28.844 -37.368 -20.944  1.00  0.00           H
ATOM   1810  N   VAL A 117      30.548 -37.441 -23.731  1.00 50.81           N
ATOM   1811  CA  VAL A 117      30.134 -37.987 -25.057  1.00 59.60           C
ATOM   1812  C   VAL A 117      30.941 -39.254 -25.349  1.00 52.14           C
ATOM   1813  O   VAL A 117      30.374 -40.306 -25.625  1.00 52.64           O
ATOM   1814  CB  VAL A 117      30.277 -36.922 -26.159  1.00 53.57           C
ATOM   1815  CG1 VAL A 117      30.390 -37.540 -27.541  1.00 55.90           C
ATOM   1816  CG2 VAL A 117      29.130 -35.925 -26.103  1.00 51.58           C
ATOM   1817  HN  VAL A 117      30.791 -36.452 -23.670  1.00  0.00           H
ATOM   1818  HA  VAL A 117      29.089 -38.293 -24.977  1.00  0.00           H
ATOM   1819  HB  VAL A 117      31.145 -36.290 -26.009  1.00  0.00           H
ATOM   1820 1HG1 VAL A 117      30.303 -36.768 -28.305  1.00  0.00           H
ATOM   1821 2HG1 VAL A 117      31.352 -38.027 -27.702  1.00  0.00           H
ATOM   1822 3HG1 VAL A 117      29.602 -38.267 -27.725  1.00  0.00           H
ATOM   1823 1HG2 VAL A 117      29.241 -35.159 -26.866  1.00  0.00           H
ATOM   1824 2HG2 VAL A 117      28.169 -36.413 -26.266  1.00  0.00           H
ATOM   1825 3HG2 VAL A 117      29.090 -35.423 -25.137  1.00  0.00           H
ATOM   1826  N   PRO A 118      32.287 -39.210 -25.269  1.00 48.61           N
ATOM   1827  CA  PRO A 118      33.110 -40.392 -25.522  1.00 54.34           C
ATOM   1828  C   PRO A 118      32.763 -41.591 -24.626  1.00 55.51           C
ATOM   1829  O   PRO A 118      32.787 -42.703 -25.107  1.00 55.54           O
ATOM   1830  CD  PRO A 118      33.083 -38.020 -24.937  1.00 55.82           C
ATOM   1831  CB  PRO A 118      34.543 -39.931 -25.204  1.00 56.66           C
ATOM   1832  CG  PRO A 118      34.502 -38.422 -25.283  1.00 53.51           C
ATOM   1833 1HD  PRO A 118      32.863 -37.115 -25.485  1.00  0.00           H
ATOM   1834 2HD  PRO A 118      33.035 -37.807 -23.885  1.00  0.00           H
ATOM   1835  HA  PRO A 118      33.007 -40.665 -26.572  1.00  0.00           H
ATOM   1836 1HB  PRO A 118      35.282 -40.362 -25.879  1.00  0.00           H
ATOM   1837 2HB  PRO A 118      34.841 -40.208 -24.190  1.00  0.00           H
ATOM   1838 1HG  PRO A 118      34.727 -38.099 -26.301  1.00  0.00           H
ATOM   1839 2HG  PRO A 118      35.235 -37.943 -24.630  1.00  0.00           H
ATOM   1840  N   MET A 119      32.471 -41.338 -23.348  1.00 49.48           N
ATOM   1841  CA  MET A 119      32.185 -42.381 -22.322  1.00 51.47           C
ATOM   1842  C   MET A 119      30.781 -42.958 -22.544  1.00 51.16           C
ATOM   1843  O   MET A 119      30.619 -44.187 -22.408  1.00 50.36           O
ATOM   1844  CB  MET A 119      32.273 -41.804 -20.905  1.00 58.54           C
ATOM   1845  CG  MET A 119      33.658 -41.299 -20.530  1.00 61.54           C
ATOM   1846  SD  MET A 119      34.898 -42.616 -20.476  1.00 64.15           S
ATOM   1847  CE  MET A 119      35.623 -42.462 -22.108  1.00 69.85           C
ATOM   1848  HN  MET A 119      32.402 -40.370 -23.057  1.00  0.00           H
ATOM   1849  HA  MET A 119      32.878 -43.213 -22.426  1.00  0.00           H
ATOM   1850 1HB  MET A 119      31.564 -40.982 -20.793  1.00  0.00           H
ATOM   1851 2HB  MET A 119      31.961 -42.554 -20.175  1.00  0.00           H
ATOM   1852 1HG  MET A 119      34.004 -40.539 -21.221  1.00  0.00           H
ATOM   1853 2HG  MET A 119      33.615 -40.833 -19.544  1.00  0.00           H
ATOM   1854 1HE  MET A 119      36.473 -43.138 -22.195  1.00  0.00           H
ATOM   1855 2HE  MET A 119      34.927 -42.697 -22.908  1.00  0.00           H
ATOM   1856 3HE  MET A 119      35.988 -41.445 -22.258  1.00  0.00           H
ATOM   1857  N   LEU A 120      29.803 -42.105 -22.863  1.00 52.92           N
ATOM   1858  CA  LEU A 120      28.385 -42.511 -23.067  1.00 55.13           C
ATOM   1859  C   LEU A 120      28.291 -43.395 -24.317  1.00 57.48           C
ATOM   1860  O   LEU A 120      27.606 -44.437 -24.260  1.00 53.83           O
ATOM   1861  CB  LEU A 120      27.510 -41.259 -23.189  1.00 58.34           C
ATOM   1862  CG  LEU A 120      27.354 -40.437 -21.906  1.00 64.66           C
ATOM   1863  CD1 LEU A 120      26.732 -39.080 -22.200  1.00 62.72           C
ATOM   1864  CD2 LEU A 120      26.527 -41.187 -20.872  1.00 55.68           C
ATOM   1865  HN  LEU A 120      30.019 -41.106 -22.860  1.00  0.00           H
ATOM   1866  HA  LEU A 120      28.065 -43.100 -22.210  1.00  0.00           H
ATOM   1867 1HB  LEU A 120      27.923 -40.623 -23.974  1.00  0.00           H
ATOM   1868 2HB  LEU A 120      26.516 -41.543 -23.543  1.00  0.00           H
ATOM   1869  HG  LEU A 120      28.333 -40.253 -21.463  1.00  0.00           H
ATOM   1870 1HD1 LEU A 120      26.783 -38.443 -21.325  1.00  0.00           H
ATOM   1871 2HD1 LEU A 120      27.274 -38.553 -22.986  1.00  0.00           H
ATOM   1872 3HD1 LEU A 120      25.686 -39.160 -22.500  1.00  0.00           H
ATOM   1873 1HD2 LEU A 120      26.294 -40.549 -20.020  1.00  0.00           H
ATOM   1874 2HD2 LEU A 120      25.580 -41.531 -21.278  1.00  0.00           H
ATOM   1875 3HD2 LEU A 120      27.078 -42.025 -20.462  1.00  0.00           H
ATOM   1876  N   LEU A 121      28.962 -43.000 -25.402  1.00 56.43           N
ATOM   1877  CA  LEU A 121      28.988 -43.759 -26.682  1.00 65.19           C
ATOM   1878  C   LEU A 121      29.739 -45.080 -26.472  1.00 51.36           C
ATOM   1879  O   LEU A 121      29.324 -46.105 -27.036  1.00 66.94           O
ATOM   1880  CB  LEU A 121      29.664 -42.900 -27.755  1.00 63.18           C
ATOM   1881  CG  LEU A 121      28.912 -41.633 -28.157  1.00 59.44           C
ATOM   1882  CD1 LEU A 121      29.696 -40.852 -29.197  1.00 54.77           C
ATOM   1883  CD2 LEU A 121      27.518 -41.960 -28.672  1.00 58.32           C
ATOM   1884  HN  LEU A 121      29.460 -42.114 -25.350  1.00  0.00           H
ATOM   1885  HA  LEU A 121      27.969 -44.022 -26.968  1.00  0.00           H
ATOM   1886 1HB  LEU A 121      30.677 -42.645 -27.437  1.00  0.00           H
ATOM   1887 2HB  LEU A 121      29.764 -43.514 -28.633  1.00  0.00           H
ATOM   1888  HG  LEU A 121      28.778 -40.992 -27.287  1.00  0.00           H
ATOM   1889 1HD1 LEU A 121      29.194 -39.915 -29.439  1.00  0.00           H
ATOM   1890 2HD1 LEU A 121      30.689 -40.590 -28.829  1.00  0.00           H
ATOM   1891 3HD1 LEU A 121      29.814 -41.390 -30.128  1.00  0.00           H
ATOM   1892 1HD2 LEU A 121      27.017 -41.061 -29.031  1.00  0.00           H
ATOM   1893 2HD2 LEU A 121      27.561 -42.657 -29.507  1.00  0.00           H
ATOM   1894 3HD2 LEU A 121      26.872 -42.374 -27.898  1.00  0.00           H
ATOM   1895  N   PHE A 122      30.805 -45.041 -25.676  1.00 58.10           N
ATOM   1896  CA  PHE A 122      31.713 -46.179 -25.386  1.00 58.17           C
ATOM   1897  C   PHE A 122      30.975 -47.245 -24.565  1.00 63.41           C
ATOM   1898  O   PHE A 122      31.111 -48.438 -24.878  1.00 59.26           O
ATOM   1899  CB  PHE A 122      32.942 -45.646 -24.648  1.00 69.22           C
ATOM   1900  CG  PHE A 122      34.098 -46.600 -24.502  1.00 67.60           C
ATOM   1901  CD1 PHE A 122      34.447 -47.458 -25.529  1.00 72.42           C
ATOM   1902  CE1 PHE A 122      35.531 -48.312 -25.396  1.00 73.77           C
ATOM   1903  CZ  PHE A 122      36.278 -48.308 -24.243  1.00 73.97           C
ATOM   1904  CD2 PHE A 122      34.871 -46.594 -23.353  1.00 69.16           C
ATOM   1905  CE2 PHE A 122      35.951 -47.450 -23.221  1.00 68.53           C
ATOM   1906  HN  PHE A 122      31.031 -44.144 -25.263  1.00  0.00           H
ATOM   1907  HA  PHE A 122      31.972 -46.611 -26.351  1.00  0.00           H
ATOM   1908 1HB  PHE A 122      33.390 -44.883 -25.268  1.00  0.00           H
ATOM   1909 2HB  PHE A 122      32.679 -45.202 -23.688  1.00  0.00           H
ATOM   1910  HD1 PHE A 122      33.889 -47.483 -26.451  1.00  0.00           H
ATOM   1911  HE1 PHE A 122      35.779 -48.966 -26.213  1.00  0.00           H
ATOM   1912  HZ  PHE A 122      37.116 -48.979 -24.130  1.00  0.00           H
ATOM   1913  HD2 PHE A 122      34.627 -45.922 -22.541  1.00  0.00           H
ATOM   1914  HE2 PHE A 122      36.531 -47.439 -22.309  1.00  0.00           H
ATOM   1915  N   GLN A 123      30.212 -46.830 -23.548  1.00 53.96           N
ATOM   1916  CA  GLN A 123      29.725 -47.743 -22.478  1.00 54.21           C
ATOM   1917  C   GLN A 123      28.706 -48.748 -23.035  1.00 57.73           C
ATOM   1918  O   GLN A 123      28.637 -49.852 -22.485  1.00 55.50           O
ATOM   1919  CB  GLN A 123      29.152 -46.959 -21.295  1.00 53.38           C
ATOM   1920  CG  GLN A 123      27.845 -46.232 -21.581  1.00 49.59           C
ATOM   1921  CD  GLN A 123      27.308 -45.584 -20.328  1.00 57.08           C
ATOM   1922  OE1 GLN A 123      27.010 -44.392 -20.299  1.00 58.20           O
ATOM   1923  NE2 GLN A 123      27.208 -46.371 -19.268  1.00 49.99           N
ATOM   1924  HN  GLN A 123      30.182 -45.831 -23.352  1.00  0.00           H
ATOM   1925  HA  GLN A 123      30.581 -48.310 -22.120  1.00  0.00           H
ATOM   1926 1HB  GLN A 123      29.005 -47.684 -20.493  1.00  0.00           H
ATOM   1927 2HB  GLN A 123      29.891 -46.251 -20.917  1.00  0.00           H
ATOM   1928 1HG  GLN A 123      28.069 -45.432 -22.263  1.00  0.00           H
ATOM   1929 2HG  GLN A 123      27.073 -46.850 -22.025  1.00  0.00           H
ATOM   1930 1HE2 GLN A 123      26.936 -45.959 -18.379  1.00  0.00           H
ATOM   1931 2HE2 GLN A 123      27.428 -47.358 -19.318  1.00  0.00           H
ATOM   1932  N   ILE A 124      27.941 -48.396 -24.071  1.00 51.44           N
ATOM   1933  CA  ILE A 124      26.931 -49.317 -24.673  1.00 55.10           C
ATOM   1934  C   ILE A 124      27.664 -50.537 -25.250  1.00 50.33           C
ATOM   1935  O   ILE A 124      27.061 -51.626 -25.281  1.00 51.81           O
ATOM   1936  CB  ILE A 124      26.063 -48.604 -25.729  1.00 51.45           C
ATOM   1937  CG2 ILE A 124      26.898 -48.180 -26.927  1.00 56.40           C
ATOM   1938  CG1 ILE A 124      24.873 -49.472 -26.145  1.00 49.17           C
ATOM   1939  CD1 ILE A 124      23.776 -48.718 -26.850  1.00 52.56           C
ATOM   1940  HN  ILE A 124      28.057 -47.470 -24.460  1.00  0.00           H
ATOM   1941  HA  ILE A 124      26.291 -49.666 -23.858  1.00  0.00           H
ATOM   1942  HB  ILE A 124      25.666 -47.709 -25.249  1.00  0.00           H
ATOM   1943 1HG2 ILE A 124      26.381 -47.437 -27.531  1.00  0.00           H
ATOM   1944 2HG2 ILE A 124      27.833 -47.759 -26.598  1.00  0.00           H
ATOM   1945 3HG2 ILE A 124      27.142 -49.019 -27.578  1.00  0.00           H
ATOM   1946 1HG1 ILE A 124      25.207 -50.292 -26.783  1.00  0.00           H
ATOM   1947 2HG1 ILE A 124      24.449 -49.960 -25.268  1.00  0.00           H
ATOM   1948  HD1 ILE A 124      22.924 -49.368 -27.048  1.00  0.00           H
ATOM   1949  HD2 ILE A 124      23.423 -47.879 -26.248  1.00  0.00           H
ATOM   1950  HD3 ILE A 124      24.118 -48.319 -27.805  1.00  0.00           H
ATOM   1951  N   LEU A 125      28.927 -50.373 -25.654  1.00 52.00           N
ATOM   1952  CA  LEU A 125      29.751 -51.452 -26.264  1.00 52.31           C
ATOM   1953  C   LEU A 125      30.180 -52.463 -25.195  1.00 53.60           C
ATOM   1954  O   LEU A 125      30.810 -53.467 -25.561  1.00 61.75           O
ATOM   1955  CB  LEU A 125      30.971 -50.837 -26.957  1.00 51.52           C
ATOM   1956  CG  LEU A 125      30.656 -49.886 -28.109  1.00 53.58           C
ATOM   1957  CD1 LEU A 125      31.926 -49.273 -28.674  1.00 62.27           C
ATOM   1958  CD2 LEU A 125      29.876 -50.600 -29.196  1.00 59.14           C
ATOM   1959  HN  LEU A 125      29.370 -49.473 -25.508  1.00  0.00           H
ATOM   1960  HA  LEU A 125      29.146 -52.017 -26.974  1.00  0.00           H
ATOM   1961 1HB  LEU A 125      31.617 -50.362 -26.221  1.00  0.00           H
ATOM   1962 2HB  LEU A 125      31.575 -51.656 -27.350  1.00  0.00           H
ATOM   1963  HG  LEU A 125      30.044 -49.064 -27.729  1.00  0.00           H
ATOM   1964 1HD1 LEU A 125      31.700 -48.546 -29.454  1.00  0.00           H
ATOM   1965 2HD1 LEU A 125      32.477 -48.747 -27.894  1.00  0.00           H
ATOM   1966 3HD1 LEU A 125      32.587 -50.031 -29.097  1.00  0.00           H
ATOM   1967 1HD2 LEU A 125      29.728 -49.957 -30.063  1.00  0.00           H
ATOM   1968 2HD2 LEU A 125      30.378 -51.507 -29.532  1.00  0.00           H
ATOM   1969 3HD2 LEU A 125      28.877 -50.881 -28.862  1.00  0.00           H
ATOM   1970  N   PHE A 126      29.866 -52.215 -23.923  1.00 57.58           N
ATOM   1971  CA  PHE A 126      30.191 -53.134 -22.798  1.00 55.42           C
ATOM   1972  C   PHE A 126      28.938 -53.922 -22.408  1.00 52.40           C
ATOM   1973  O   PHE A 126      29.021 -54.815 -21.544  1.00 60.55           O
ATOM   1974  CB  PHE A 126      30.759 -52.359 -21.607  1.00 64.78           C
ATOM   1975  CG  PHE A 126      32.195 -51.934 -21.778  1.00 59.42           C
ATOM   1976  CD1 PHE A 126      32.510 -50.703 -22.329  1.00 61.89           C
ATOM   1977  CE1 PHE A 126      33.832 -50.319 -22.498  1.00 64.33           C
ATOM   1978  CZ  PHE A 126      34.849 -51.162 -22.116  1.00 61.56           C
ATOM   1979  CD2 PHE A 126      33.229 -52.777 -21.407  1.00 53.01           C
ATOM   1980  CE2 PHE A 126      34.549 -52.390 -21.571  1.00 58.80           C
ATOM   1981  HN  PHE A 126      29.372 -51.358 -23.701  1.00  0.00           H
ATOM   1982  HA  PHE A 126      30.924 -53.882 -23.109  1.00  0.00           H
ATOM   1983 1HB  PHE A 126      30.139 -51.496 -21.368  1.00  0.00           H
ATOM   1984 2HB  PHE A 126      30.714 -52.988 -20.716  1.00  0.00           H
ATOM   1985  HD1 PHE A 126      31.721 -50.050 -22.666  1.00  0.00           H
ATOM   1986  HE1 PHE A 126      34.044 -49.358 -22.939  1.00  0.00           H
ATOM   1987  HZ  PHE A 126      35.877 -50.860 -22.246  1.00  0.00           H
ATOM   1988  HD2 PHE A 126      33.005 -53.750 -20.993  1.00  0.00           H
ATOM   1989  HE2 PHE A 126      35.344 -53.059 -21.278  1.00  0.00           H
ATOM   1990  N   VAL A 127      27.804 -53.604 -23.034  1.00 53.32           N
ATOM   1991  CA  VAL A 127      26.498 -54.269 -22.757  1.00 60.50           C
ATOM   1992  C   VAL A 127      26.085 -55.086 -23.985  1.00 54.25           C
ATOM   1993  O   VAL A 127      25.814 -56.283 -23.821  1.00 58.33           O
ATOM   1994  CB  VAL A 127      25.415 -53.245 -22.372  1.00 56.54           C
ATOM   1995  CG1 VAL A 127      24.107 -53.932 -22.005  1.00 60.22           C
ATOM   1996  CG2 VAL A 127      25.886 -52.337 -21.247  1.00 60.48           C
ATOM   1997  HN  VAL A 127      27.845 -52.925 -23.782  1.00  0.00           H
ATOM   1998  HA  VAL A 127      26.598 -54.972 -21.936  1.00  0.00           H
ATOM   1999  HB  VAL A 127      25.216 -52.603 -23.233  1.00  0.00           H
ATOM   2000 1HG1 VAL A 127      23.369 -53.212 -21.651  1.00  0.00           H
ATOM   2001 2HG1 VAL A 127      23.673 -54.460 -22.854  1.00  0.00           H
ATOM   2002 3HG1 VAL A 127      24.251 -54.661 -21.206  1.00  0.00           H
ATOM   2003 1HG2 VAL A 127      25.098 -51.657 -20.921  1.00  0.00           H
ATOM   2004 2HG2 VAL A 127      26.199 -52.910 -20.373  1.00  0.00           H
ATOM   2005 3HG2 VAL A 127      26.725 -51.708 -21.549  1.00  0.00           H
ATOM   2006  N   VAL A 128      26.016 -54.453 -25.159  1.00 56.99           N
ATOM   2007  CA  VAL A 128      25.618 -55.117 -26.434  1.00 56.77           C
ATOM   2008  C   VAL A 128      26.867 -55.740 -27.062  1.00 56.41           C
ATOM   2009  O   VAL A 128      27.982 -55.293 -26.746  1.00 55.19           O
ATOM   2010  CB  VAL A 128      24.937 -54.142 -27.415  1.00 58.81           C
ATOM   2011  CG1 VAL A 128      23.750 -53.437 -26.784  1.00 72.38           C
ATOM   2012  CG2 VAL A 128      25.921 -53.136 -27.993  1.00 65.77           C
ATOM   2013  HN  VAL A 128      26.355 -53.501 -25.225  1.00  0.00           H
ATOM   2014  HA  VAL A 128      24.921 -55.927 -26.202  1.00  0.00           H
ATOM   2015  HB  VAL A 128      24.561 -54.743 -28.236  1.00  0.00           H
ATOM   2016 1HG1 VAL A 128      23.244 -52.829 -27.532  1.00  0.00           H
ATOM   2017 2HG1 VAL A 128      23.037 -54.165 -26.400  1.00  0.00           H
ATOM   2018 3HG1 VAL A 128      24.047 -52.783 -25.962  1.00  0.00           H
ATOM   2019 1HG2 VAL A 128      25.413 -52.287 -28.451  1.00  0.00           H
ATOM   2020 2HG2 VAL A 128      26.626 -52.755 -27.267  1.00  0.00           H
ATOM   2021 3HG2 VAL A 128      26.521 -53.589 -28.785  1.00  0.00           H
ATOM   2022  N   SER A 129      26.671 -56.737 -27.925  1.00 60.20           N
ATOM   2023  CA  SER A 129      27.721 -57.320 -28.795  1.00 58.14           C
ATOM   2024  C   SER A 129      27.479 -56.846 -30.229  1.00 60.35           C
ATOM   2025  O   SER A 129      26.352 -57.017 -30.739  1.00 64.57           O
ATOM   2026  CB  SER A 129      27.739 -58.821 -28.706  1.00 65.41           C
ATOM   2027  OG  SER A 129      27.847 -59.245 -27.356  1.00 87.76           O
ATOM   2028  HN  SER A 129      25.719 -57.047 -28.110  1.00  0.00           H
ATOM   2029  HA  SER A 129      28.699 -56.962 -28.467  1.00  0.00           H
ATOM   2030 1HB  SER A 129      26.829 -59.241 -29.143  1.00  0.00           H
ATOM   2031 2HB  SER A 129      28.570 -59.226 -29.288  1.00  0.00           H
ATOM   2032  HG1 SER A 129      27.085 -58.923 -26.888  1.00  0.00           H
ATOM   2033  N   LEU A 130      28.496 -56.236 -30.835  1.00 54.52           N
ATOM   2034  CA  LEU A 130      28.546 -55.970 -32.290  1.00 59.63           C
ATOM   2035  C   LEU A 130      28.552 -57.319 -33.017  1.00 66.09           C
ATOM   2036  O   LEU A 130      28.912 -58.334 -32.388  1.00 65.80           O
ATOM   2037  CB  LEU A 130      29.807 -55.160 -32.599  1.00 61.96           C
ATOM   2038  CG  LEU A 130      29.894 -53.812 -31.890  1.00 62.72           C
ATOM   2039  CD1 LEU A 130      31.246 -53.164 -32.130  1.00 66.40           C
ATOM   2040  CD2 LEU A 130      28.765 -52.894 -32.334  1.00 63.31           C
ATOM   2041  HN  LEU A 130      29.367 -56.198 -30.337  1.00  0.00           H
ATOM   2042  HA  LEU A 130      27.646 -55.434 -32.593  1.00  0.00           H
ATOM   2043 1HB  LEU A 130      30.682 -55.769 -32.365  1.00  0.00           H
ATOM   2044 2HB  LEU A 130      29.853 -55.005 -33.680  1.00  0.00           H
ATOM   2045  HG  LEU A 130      29.797 -53.961 -30.813  1.00  0.00           H
ATOM   2046 1HD1 LEU A 130      31.320 -52.200 -31.627  1.00  0.00           H
ATOM   2047 2HD1 LEU A 130      32.037 -53.809 -31.751  1.00  0.00           H
ATOM   2048 3HD1 LEU A 130      31.424 -53.004 -33.194  1.00  0.00           H
ATOM   2049 1HD2 LEU A 130      28.871 -51.899 -31.905  1.00  0.00           H
ATOM   2050 2HD2 LEU A 130      28.725 -52.792 -33.420  1.00  0.00           H
ATOM   2051 3HD2 LEU A 130      27.792 -53.265 -32.009  1.00  0.00           H
ATOM   2052  N   THR A 131      28.160 -57.329 -34.290  1.00 69.25           N
ATOM   2053  CA  THR A 131      28.178 -58.532 -35.161  1.00 62.07           C
ATOM   2054  C   THR A 131      29.210 -58.313 -36.267  1.00 56.43           C
ATOM   2055  O   THR A 131      30.303 -58.905 -36.182  1.00 62.66           O
ATOM   2056  CB  THR A 131      26.774 -58.822 -35.699  1.00 56.93           C
ATOM   2057  OG1 THR A 131      26.332 -57.669 -36.416  1.00 61.50           O
ATOM   2058  CG2 THR A 131      25.792 -59.147 -34.597  1.00 58.15           C
ATOM   2059  HN  THR A 131      27.915 -56.441 -34.741  1.00  0.00           H
ATOM   2060  HA  THR A 131      28.511 -59.405 -34.595  1.00  0.00           H
ATOM   2061  HB  THR A 131      26.812 -59.671 -36.384  1.00  0.00           H
ATOM   2062  HG1 THR A 131      25.379 -57.828 -36.483  1.00  0.00           H
ATOM   2063 1HG2 THR A 131      25.159 -59.999 -34.843  1.00  0.00           H
ATOM   2064 2HG2 THR A 131      26.310 -59.456 -33.688  1.00  0.00           H
ATOM   2065 3HG2 THR A 131      25.178 -58.297 -34.302  1.00  0.00           H
ATOM   2066  N   THR A 132      28.896 -57.442 -37.227  1.00 57.92           N
ATOM   2067  CA  THR A 132      29.715 -57.218 -38.446  1.00 58.87           C
ATOM   2068  C   THR A 132      30.732 -56.097 -38.204  1.00 54.76           C
ATOM   2069  O   THR A 132      31.794 -56.137 -38.847  1.00 61.93           O
ATOM   2070  CB  THR A 132      28.811 -56.961 -39.655  1.00 69.58           C
ATOM   2071  OG1 THR A 132      27.708 -56.170 -39.211  1.00 79.67           O
ATOM   2072  CG2 THR A 132      28.310 -58.246 -40.278  1.00 83.69           C
ATOM   2073  HN  THR A 132      28.015 -56.963 -37.068  1.00  0.00           H
ATOM   2074  HA  THR A 132      30.314 -58.111 -38.640  1.00  0.00           H
ATOM   2075  HB  THR A 132      29.365 -56.406 -40.416  1.00  0.00           H
ATOM   2076  HG1 THR A 132      27.239 -56.697 -38.566  1.00  0.00           H
ATOM   2077 1HG2 THR A 132      27.649 -58.051 -41.123  1.00  0.00           H
ATOM   2078 2HG2 THR A 132      29.137 -58.855 -40.647  1.00  0.00           H
ATOM   2079 3HG2 THR A 132      27.757 -58.855 -39.559  1.00  0.00           H
ATOM   2080  N   SER A 133      30.434 -55.147 -37.311  1.00 67.88           N
ATOM   2081  CA  SER A 133      31.317 -53.990 -36.999  1.00 62.70           C
ATOM   2082  C   SER A 133      32.397 -54.400 -35.992  1.00 56.62           C
ATOM   2083  O   SER A 133      32.120 -55.256 -35.125  1.00 62.10           O
ATOM   2084  CB  SER A 133      30.521 -52.815 -36.496  1.00 63.31           C
ATOM   2085  OG  SER A 133      29.454 -52.514 -37.382  1.00 58.44           O
ATOM   2086  HN  SER A 133      29.569 -55.225 -36.776  1.00  0.00           H
ATOM   2087  HA  SER A 133      31.801 -53.694 -37.931  1.00  0.00           H
ATOM   2088 1HB  SER A 133      30.095 -53.031 -35.512  1.00  0.00           H
ATOM   2089 2HB  SER A 133      31.154 -51.936 -36.388  1.00  0.00           H
ATOM   2090  HG1 SER A 133      28.640 -53.023 -37.157  1.00  0.00           H
ATOM   2091  N   LYS A 134      33.581 -53.799 -36.110  1.00 64.25           N
ATOM   2092  CA  LYS A 134      34.713 -53.961 -35.160  1.00 63.94           C
ATOM   2093  C   LYS A 134      34.587 -52.927 -34.031  1.00 68.27           C
ATOM   2094  O   LYS A 134      34.398 -51.730 -34.324  1.00 65.71           O
ATOM   2095  CB  LYS A 134      36.048 -53.819 -35.895  1.00 68.45           C
ATOM   2096  CG  LYS A 134      36.608 -55.118 -36.459  1.00 78.71           C
ATOM   2097  CD  LYS A 134      37.658 -54.908 -37.523  1.00 77.92           C
ATOM   2098  CE  LYS A 134      37.115 -54.193 -38.739  1.00 87.17           C
ATOM   2099  NZ  LYS A 134      38.136 -54.081 -39.807  1.00108.44           N1+
ATOM   2100  HN  LYS A 134      33.631 -53.064 -36.794  1.00  0.00           H
ATOM   2101  HA  LYS A 134      34.651 -54.959 -34.717  1.00  0.00           H
ATOM   2102 1HB  LYS A 134      35.922 -53.033 -36.634  1.00  0.00           H
ATOM   2103 2HB  LYS A 134      36.801 -53.426 -35.207  1.00  0.00           H
ATOM   2104 1HG  LYS A 134      37.009 -55.730 -35.648  1.00  0.00           H
ATOM   2105 2HG  LYS A 134      35.789 -55.708 -36.880  1.00  0.00           H
ATOM   2106 1HD  LYS A 134      38.502 -54.366 -37.093  1.00  0.00           H
ATOM   2107 2HD  LYS A 134      38.040 -55.892 -37.808  1.00  0.00           H
ATOM   2108 1HE  LYS A 134      36.247 -54.725 -39.136  1.00  0.00           H
ATOM   2109 2HE  LYS A 134      36.793 -53.177 -38.519  1.00  0.00           H
ATOM   2110 1HZ  LYS A 134      37.734 -53.613 -40.609  1.00  0.00           H
ATOM   2111 2HZ  LYS A 134      38.944 -53.565 -39.492  1.00  0.00           H
ATOM   2112 3HZ  LYS A 134      38.423 -55.006 -40.101  1.00  0.00           H
ATOM   2113  N   PHE A 135      34.689 -53.395 -32.786  1.00 62.72           N
ATOM   2114  CA  PHE A 135      34.678 -52.595 -31.535  1.00 72.95           C
ATOM   2115  C   PHE A 135      35.573 -51.359 -31.692  1.00 69.79           C
ATOM   2116  O   PHE A 135      35.090 -50.234 -31.484  1.00 64.43           O
ATOM   2117  CB  PHE A 135      35.141 -53.482 -30.378  1.00 72.38           C
ATOM   2118  CG  PHE A 135      35.279 -52.788 -29.048  1.00 81.30           C
ATOM   2119  CD1 PHE A 135      36.382 -51.997 -28.765  1.00 77.89           C
ATOM   2120  CE1 PHE A 135      36.508 -51.377 -27.532  1.00 84.03           C
ATOM   2121  CZ  PHE A 135      35.541 -51.553 -26.570  1.00 84.36           C
ATOM   2122  CD2 PHE A 135      34.317 -52.959 -28.067  1.00 78.55           C
ATOM   2123  CE2 PHE A 135      34.446 -52.341 -26.834  1.00 81.36           C
ATOM   2124  HN  PHE A 135      34.663 -54.400 -32.681  1.00  0.00           H
ATOM   2125  HA  PHE A 135      33.668 -52.237 -31.336  1.00  0.00           H
ATOM   2126 1HB  PHE A 135      34.436 -54.307 -30.256  1.00  0.00           H
ATOM   2127 2HB  PHE A 135      36.099 -53.952 -30.604  1.00  0.00           H
ATOM   2128  HD1 PHE A 135      37.176 -51.877 -29.482  1.00  0.00           H
ATOM   2129  HE1 PHE A 135      37.378 -50.781 -27.309  1.00  0.00           H
ATOM   2130  HZ  PHE A 135      35.636 -51.107 -25.590  1.00  0.00           H
ATOM   2131  HD2 PHE A 135      33.446 -53.576 -28.245  1.00  0.00           H
ATOM   2132  HE2 PHE A 135      33.686 -52.489 -26.077  1.00  0.00           H
ATOM   2133  N   SER A 136      36.841 -51.572 -32.054  1.00 65.62           N
ATOM   2134  CA  SER A 136      37.884 -50.524 -32.201  1.00 76.89           C
ATOM   2135  C   SER A 136      37.420 -49.447 -33.190  1.00 65.62           C
ATOM   2136  O   SER A 136      37.649 -48.255 -32.923  1.00 71.43           O
ATOM   2137  CB  SER A 136      39.193 -51.129 -32.638  1.00 70.33           C
ATOM   2138  OG  SER A 136      39.105 -51.603 -33.973  1.00 78.12           O
ATOM   2139  HN  SER A 136      37.107 -52.524 -32.250  1.00  0.00           H
ATOM   2140  HA  SER A 136      38.010 -50.047 -31.226  1.00  0.00           H
ATOM   2141 1HB  SER A 136      39.976 -50.369 -32.590  1.00  0.00           H
ATOM   2142 2HB  SER A 136      39.497 -51.935 -31.967  1.00  0.00           H
ATOM   2143  HG1 SER A 136      39.958 -51.931 -34.232  1.00  0.00           H
ATOM   2144  N   SER A 137      36.800 -49.860 -34.296  1.00 61.28           N
ATOM   2145  CA  SER A 137      36.384 -48.975 -35.414  1.00 66.26           C
ATOM   2146  C   SER A 137      35.226 -48.080 -34.955  1.00 61.67           C
ATOM   2147  O   SER A 137      35.300 -46.852 -35.161  1.00 62.00           O
ATOM   2148  CB  SER A 137      36.012 -49.782 -36.632  1.00 58.20           C
ATOM   2149  OG  SER A 137      35.591 -48.923 -37.683  1.00 85.15           O
ATOM   2150  HN  SER A 137      36.586 -50.844 -34.351  1.00  0.00           H
ATOM   2151  HA  SER A 137      37.228 -48.325 -35.654  1.00  0.00           H
ATOM   2152 1HB  SER A 137      36.861 -50.377 -36.970  1.00  0.00           H
ATOM   2153 2HB  SER A 137      35.195 -50.472 -36.414  1.00  0.00           H
ATOM   2154  HG1 SER A 137      36.269 -48.298 -37.905  1.00  0.00           H
ATOM   2155  N   VAL A 138      34.195 -48.684 -34.362  1.00 57.28           N
ATOM   2156  CA  VAL A 138      33.004 -47.965 -33.826  1.00 61.53           C
ATOM   2157  C   VAL A 138      33.493 -46.966 -32.770  1.00 64.23           C
ATOM   2158  O   VAL A 138      33.111 -45.784 -32.853  1.00 59.96           O
ATOM   2159  CB  VAL A 138      31.968 -48.950 -33.252  1.00 59.79           C
ATOM   2160  CG1 VAL A 138      30.852 -48.233 -32.507  1.00 65.49           C
ATOM   2161  CG2 VAL A 138      31.395 -49.849 -34.337  1.00 66.01           C
ATOM   2162  HN  VAL A 138      34.222 -49.690 -34.234  1.00  0.00           H
ATOM   2163  HA  VAL A 138      32.548 -47.390 -34.635  1.00  0.00           H
ATOM   2164  HB  VAL A 138      32.468 -49.593 -32.523  1.00  0.00           H
ATOM   2165 1HG1 VAL A 138      30.137 -48.954 -32.120  1.00  0.00           H
ATOM   2166 2HG1 VAL A 138      31.197 -47.672 -31.639  1.00  0.00           H
ATOM   2167 3HG1 VAL A 138      30.308 -47.543 -33.149  1.00  0.00           H
ATOM   2168 1HG2 VAL A 138      30.686 -50.568 -33.920  1.00  0.00           H
ATOM   2169 2HG2 VAL A 138      30.860 -49.274 -35.095  1.00  0.00           H
ATOM   2170 3HG2 VAL A 138      32.169 -50.424 -34.842  1.00  0.00           H
ATOM   2171  N   ARG A 139      34.327 -47.427 -31.833  1.00 60.73           N
ATOM   2172  CA  ARG A 139      34.867 -46.604 -30.719  1.00 69.48           C
ATOM   2173  C   ARG A 139      35.586 -45.380 -31.295  1.00 57.50           C
ATOM   2174  O   ARG A 139      35.301 -44.262 -30.832  1.00 58.08           O
ATOM   2175  CB  ARG A 139      35.818 -47.429 -29.850  1.00 71.83           C
ATOM   2176  CG  ARG A 139      36.393 -46.655 -28.674  1.00 72.70           C
ATOM   2177  CD  ARG A 139      37.699 -47.248 -28.192  1.00 75.99           C
ATOM   2178  NE  ARG A 139      38.692 -47.259 -29.252  1.00 76.14           N
ATOM   2179  CZ  ARG A 139      39.701 -48.116 -29.323  1.00 74.72           C
ATOM   2180  NH1 ARG A 139      39.845 -49.046 -28.394  1.00 83.58           N
ATOM   2181  NH2 ARG A 139      40.556 -48.046 -30.326  1.00 81.83           N1+
ATOM   2182  HN  ARG A 139      34.535 -48.422 -31.835  1.00  0.00           H
ATOM   2183  HA  ARG A 139      34.025 -46.255 -30.116  1.00  0.00           H
ATOM   2184 1HB  ARG A 139      35.291 -48.305 -29.468  1.00  0.00           H
ATOM   2185 2HB  ARG A 139      36.600 -47.826 -30.496  1.00  0.00           H
ATOM   2186 1HG  ARG A 139      36.575 -45.603 -28.895  1.00  0.00           H
ATOM   2187 2HG  ARG A 139      35.666 -46.624 -27.862  1.00  0.00           H
ATOM   2188 1HD  ARG A 139      38.081 -46.695 -27.337  1.00  0.00           H
ATOM   2189 2HD  ARG A 139      37.486 -48.258 -27.843  1.00  0.00           H
ATOM   2190  HE  ARG A 139      38.619 -46.491 -29.924  1.00  0.00           H
ATOM   2191 1HH1 ARG A 139      40.625 -49.688 -28.374  1.00  0.00           H
ATOM   2192 2HH1 ARG A 139      39.251 -49.039 -27.577  1.00  0.00           H
ATOM   2193 1HH2 ARG A 139      41.438 -48.535 -30.363  1.00  0.00           H
ATOM   2194 2HH2 ARG A 139      40.399 -47.286 -31.000  1.00  0.00           H
ATOM   2195  N   ASN A 140      36.464 -45.589 -32.278  1.00 57.68           N
ATOM   2196  CA  ASN A 140      37.309 -44.524 -32.885  1.00 61.87           C
ATOM   2197  C   ASN A 140      36.425 -43.488 -33.589  1.00 58.94           C
ATOM   2198  O   ASN A 140      36.749 -42.287 -33.510  1.00 60.56           O
ATOM   2199  CB  ASN A 140      38.346 -45.106 -33.847  1.00 61.90           C
ATOM   2200  CG  ASN A 140      39.471 -45.824 -33.134  1.00 67.71           C
ATOM   2201  OD1 ASN A 140      39.530 -45.842 -31.907  1.00 63.94           O
ATOM   2202  ND2 ASN A 140      40.366 -46.425 -33.898  1.00 67.71           N
ATOM   2203  HN  ASN A 140      36.609 -46.547 -32.577  1.00  0.00           H
ATOM   2204  HA  ASN A 140      37.812 -43.985 -32.078  1.00  0.00           H
ATOM   2205 1HB  ASN A 140      37.864 -45.776 -34.560  1.00  0.00           H
ATOM   2206 2HB  ASN A 140      38.791 -44.294 -34.426  1.00  0.00           H
ATOM   2207 1HD2 ASN A 140      41.188 -46.833 -33.486  1.00  0.00           H
ATOM   2208 2HD2 ASN A 140      40.293 -46.346 -34.901  1.00  0.00           H
ATOM   2209  N   GLN A 141      35.357 -43.934 -34.257  1.00 59.99           N
ATOM   2210  CA  GLN A 141      34.409 -43.051 -34.991  1.00 59.60           C
ATOM   2211  C   GLN A 141      33.641 -42.191 -33.979  1.00 53.18           C
ATOM   2212  O   GLN A 141      33.562 -40.959 -34.172  1.00 61.98           O
ATOM   2213  CB  GLN A 141      33.450 -43.882 -35.841  1.00 55.00           C
ATOM   2214  CG  GLN A 141      34.103 -44.529 -37.054  1.00 70.18           C
ATOM   2215  CD  GLN A 141      33.106 -45.315 -37.872  1.00 74.41           C
ATOM   2216  OE1 GLN A 141      32.333 -44.757 -38.646  1.00 80.69           O
ATOM   2217  NE2 GLN A 141      33.120 -46.627 -37.706  1.00 84.72           N
ATOM   2218  HN  GLN A 141      35.165 -44.929 -34.245  1.00  0.00           H
ATOM   2219  HA  GLN A 141      34.978 -42.373 -35.631  1.00  0.00           H
ATOM   2220 1HB  GLN A 141      32.965 -44.645 -35.230  1.00  0.00           H
ATOM   2221 2HB  GLN A 141      32.636 -43.243 -36.193  1.00  0.00           H
ATOM   2222 1HG  GLN A 141      34.494 -43.747 -37.706  1.00  0.00           H
ATOM   2223 2HG  GLN A 141      34.964 -45.136 -36.793  1.00  0.00           H
ATOM   2224 1HE2 GLN A 141      32.467 -47.177 -38.242  1.00  0.00           H
ATOM   2225 2HE2 GLN A 141      33.771 -47.059 -37.068  1.00  0.00           H
ATOM   2226  N   PHE A 142      33.092 -42.835 -32.947  1.00 55.06           N
ATOM   2227  CA  PHE A 142      32.373 -42.189 -31.820  1.00 53.86           C
ATOM   2228  C   PHE A 142      33.258 -41.096 -31.213  1.00 58.81           C
ATOM   2229  O   PHE A 142      32.801 -39.947 -31.080  1.00 57.80           O
ATOM   2230  CB  PHE A 142      32.009 -43.226 -30.757  1.00 52.02           C
ATOM   2231  CG  PHE A 142      30.698 -43.933 -30.975  1.00 54.03           C
ATOM   2232  CD1 PHE A 142      29.706 -43.361 -31.756  1.00 61.92           C
ATOM   2233  CE1 PHE A 142      28.491 -44.002 -31.935  1.00 56.01           C
ATOM   2234  CZ  PHE A 142      28.247 -45.206 -31.318  1.00 54.94           C
ATOM   2235  CD2 PHE A 142      30.436 -45.143 -30.351  1.00 53.02           C
ATOM   2236  CE2 PHE A 142      29.216 -45.777 -30.524  1.00 56.88           C
ATOM   2237  HN  PHE A 142      33.185 -43.847 -32.912  1.00  0.00           H
ATOM   2238  HA  PHE A 142      31.548 -41.611 -32.219  1.00  0.00           H
ATOM   2239 1HB  PHE A 142      32.800 -43.965 -30.642  1.00  0.00           H
ATOM   2240 2HB  PHE A 142      31.923 -42.742 -29.782  1.00  0.00           H
ATOM   2241  HD1 PHE A 142      29.777 -42.411 -32.251  1.00  0.00           H
ATOM   2242  HE1 PHE A 142      27.720 -43.540 -32.536  1.00  0.00           H
ATOM   2243  HZ  PHE A 142      27.296 -45.697 -31.423  1.00  0.00           H
ATOM   2244  HD2 PHE A 142      31.177 -45.596 -29.708  1.00  0.00           H
ATOM   2245  HE2 PHE A 142      29.017 -46.708 -30.010  1.00  0.00           H
ATOM   2246  N   TRP A 143      34.494 -41.456 -30.859  1.00 54.91           N
ATOM   2247  CA  TRP A 143      35.439 -40.582 -30.118  1.00 54.30           C
ATOM   2248  C   TRP A 143      35.848 -39.393 -30.993  1.00 55.57           C
ATOM   2249  O   TRP A 143      35.833 -38.260 -30.481  1.00 57.62           O
ATOM   2250  CB  TRP A 143      36.643 -41.389 -29.621  1.00 55.31           C
ATOM   2251  CG  TRP A 143      36.326 -42.221 -28.417  1.00 49.37           C
ATOM   2252  CD1 TRP A 143      35.096 -42.411 -27.860  1.00 57.38           C
ATOM   2253  NE1 TRP A 143      35.184 -43.249 -26.782  1.00 54.71           N
ATOM   2254  CE2 TRP A 143      36.488 -43.628 -26.616  1.00 54.60           C
ATOM   2255  CD2 TRP A 143      37.243 -43.009 -27.637  1.00 52.00           C
ATOM   2256  CE3 TRP A 143      38.620 -43.251 -27.698  1.00 59.05           C
ATOM   2257  CZ3 TRP A 143      39.190 -44.081 -26.758  1.00 56.31           C
ATOM   2258  CZ2 TRP A 143      37.067 -44.464 -25.661  1.00 54.73           C
ATOM   2259  CH2 TRP A 143      38.423 -44.678 -25.755  1.00 59.38           C
ATOM   2260  HN  TRP A 143      34.751 -42.433 -30.977  1.00  0.00           H
ATOM   2261  HA  TRP A 143      34.919 -40.133 -29.268  1.00  0.00           H
ATOM   2262 1HB  TRP A 143      37.052 -42.020 -30.410  1.00  0.00           H
ATOM   2263 2HB  TRP A 143      37.439 -40.702 -29.325  1.00  0.00           H
ATOM   2264  HD1 TRP A 143      34.175 -41.964 -28.206  1.00  0.00           H
ATOM   2265  HE1 TRP A 143      34.399 -43.400 -26.148  1.00  0.00           H
ATOM   2266  HE3 TRP A 143      39.223 -42.774 -28.457  1.00  0.00           H
ATOM   2267  HZ3 TRP A 143      40.257 -44.248 -26.781  1.00  0.00           H
ATOM   2268  HZ2 TRP A 143      36.478 -44.911 -24.874  1.00  0.00           H
ATOM   2269  HH2 TRP A 143      38.906 -45.297 -25.013  1.00  0.00           H
ATOM   2270  N   PHE A 144      36.182 -39.625 -32.263  1.00 56.08           N
ATOM   2271  CA  PHE A 144      36.638 -38.553 -33.187  1.00 53.53           C
ATOM   2272  C   PHE A 144      35.493 -37.567 -33.443  1.00 56.35           C
ATOM   2273  O   PHE A 144      35.676 -36.347 -33.232  1.00 56.92           O
ATOM   2274  CB  PHE A 144      37.151 -39.101 -34.519  1.00 55.86           C
ATOM   2275  CG  PHE A 144      37.579 -38.007 -35.463  1.00 56.10           C
ATOM   2276  CD1 PHE A 144      38.760 -37.310 -35.249  1.00 61.22           C
ATOM   2277  CE1 PHE A 144      39.139 -36.281 -36.097  1.00 60.01           C
ATOM   2278  CZ  PHE A 144      38.339 -35.932 -37.160  1.00 58.71           C
ATOM   2279  CD2 PHE A 144      36.771 -37.628 -36.525  1.00 60.88           C
ATOM   2280  CE2 PHE A 144      37.155 -36.600 -37.374  1.00 60.84           C
ATOM   2281  HN  PHE A 144      36.178 -40.583 -32.597  1.00  0.00           H
ATOM   2282  HA  PHE A 144      37.441 -38.000 -32.694  1.00  0.00           H
ATOM   2283 1HB  PHE A 144      38.007 -39.753 -34.341  1.00  0.00           H
ATOM   2284 2HB  PHE A 144      36.396 -39.726 -34.997  1.00  0.00           H
ATOM   2285  HD1 PHE A 144      39.395 -37.561 -34.412  1.00  0.00           H
ATOM   2286  HE1 PHE A 144      40.060 -35.744 -35.917  1.00  0.00           H
ATOM   2287  HZ  PHE A 144      38.635 -35.126 -37.816  1.00  0.00           H
ATOM   2288  HD2 PHE A 144      35.837 -38.136 -36.706  1.00  0.00           H
ATOM   2289  HE2 PHE A 144      36.529 -36.321 -38.209  1.00  0.00           H
ATOM   2290  N   SER A 145      34.347 -38.072 -33.900  1.00 53.05           N
ATOM   2291  CA  SER A 145      33.167 -37.241 -34.252  1.00 63.45           C
ATOM   2292  C   SER A 145      32.602 -36.574 -32.990  1.00 55.81           C
ATOM   2293  O   SER A 145      32.192 -35.403 -33.076  1.00 59.43           O
ATOM   2294  CB  SER A 145      32.135 -38.056 -34.976  1.00 58.93           C
ATOM   2295  OG  SER A 145      32.521 -38.245 -36.328  1.00 64.27           O
ATOM   2296  HN  SER A 145      34.249 -39.082 -33.933  1.00  0.00           H
ATOM   2297  HA  SER A 145      33.506 -36.418 -34.884  1.00  0.00           H
ATOM   2298 1HB  SER A 145      31.943 -39.005 -34.473  1.00  0.00           H
ATOM   2299 2HB  SER A 145      31.182 -37.520 -34.984  1.00  0.00           H
ATOM   2300  HG1 SER A 145      33.465 -38.361 -36.322  1.00  0.00           H
ATOM   2301  N   GLY A 146      32.583 -37.302 -31.869  1.00 58.73           N
ATOM   2302  CA  GLY A 146      32.142 -36.795 -30.555  1.00 49.46           C
ATOM   2303  C   GLY A 146      32.931 -35.564 -30.154  1.00 47.71           C
ATOM   2304  O   GLY A 146      32.302 -34.539 -29.826  1.00 52.79           O
ATOM   2305  HN  GLY A 146      32.904 -38.266 -31.879  1.00  0.00           H
ATOM   2306 1HA  GLY A 146      32.284 -37.570 -29.804  1.00  0.00           H
ATOM   2307 2HA  GLY A 146      31.081 -36.548 -30.577  1.00  0.00           H
ATOM   2308  N   ALA A 147      34.263 -35.646 -30.213  1.00 48.94           N
ATOM   2309  CA  ALA A 147      35.188 -34.544 -29.859  1.00 57.61           C
ATOM   2310  C   ALA A 147      34.935 -33.342 -30.779  1.00 56.45           C
ATOM   2311  O   ALA A 147      34.746 -32.219 -30.262  1.00 58.75           O
ATOM   2312  CB  ALA A 147      36.619 -35.021 -29.944  1.00 54.35           C
ATOM   2313  HN  ALA A 147      34.681 -36.529 -30.486  1.00  0.00           H
ATOM   2314  HA  ALA A 147      34.973 -34.232 -28.834  1.00  0.00           H
ATOM   2315 1HB  ALA A 147      36.802 -35.838 -29.246  1.00  0.00           H
ATOM   2316 2HB  ALA A 147      36.876 -35.371 -30.945  1.00  0.00           H
ATOM   2317 3HB  ALA A 147      37.309 -34.214 -29.689  1.00  0.00           H
ATOM   2318  N   MET A 148      34.933 -33.569 -32.095  1.00 54.65           N
ATOM   2319  CA  MET A 148      34.776 -32.500 -33.119  1.00 56.98           C
ATOM   2320  C   MET A 148      33.422 -31.809 -32.930  1.00 47.17           C
ATOM   2321  O   MET A 148      33.373 -30.564 -33.016  1.00 53.33           O
ATOM   2322  CB  MET A 148      34.866 -33.075 -34.537  1.00 64.34           C
ATOM   2323  CG  MET A 148      36.248 -33.607 -34.881  1.00 60.43           C
ATOM   2324  SD  MET A 148      37.548 -32.360 -34.660  1.00 69.01           S
ATOM   2325  CE  MET A 148      37.014 -31.127 -35.847  1.00 72.51           C
ATOM   2326  HN  MET A 148      35.108 -34.517 -32.410  1.00  0.00           H
ATOM   2327  HA  MET A 148      35.537 -31.738 -32.944  1.00  0.00           H
ATOM   2328 1HB  MET A 148      34.132 -33.872 -34.658  1.00  0.00           H
ATOM   2329 2HB  MET A 148      34.579 -32.308 -35.255  1.00  0.00           H
ATOM   2330 1HG  MET A 148      36.533 -34.439 -34.250  1.00  0.00           H
ATOM   2331 2HG  MET A 148      36.272 -33.975 -35.906  1.00  0.00           H
ATOM   2332 1HE  MET A 148      37.782 -30.360 -35.952  1.00  0.00           H
ATOM   2333 2HE  MET A 148      36.842 -31.577 -36.825  1.00  0.00           H
ATOM   2334 3HE  MET A 148      36.099 -30.635 -35.518  1.00  0.00           H
ATOM   2335  N   MET A 149      32.370 -32.591 -32.670  1.00 45.02           N
ATOM   2336  CA  MET A 149      30.991 -32.075 -32.463  1.00 49.62           C
ATOM   2337  C   MET A 149      31.001 -31.058 -31.311  1.00 58.43           C
ATOM   2338  O   MET A 149      30.487 -29.937 -31.501  1.00 51.21           O
ATOM   2339  CB  MET A 149      30.014 -33.213 -32.145  1.00 44.77           C
ATOM   2340  CG  MET A 149      28.583 -32.742 -31.992  1.00 46.25           C
ATOM   2341  SD  MET A 149      27.440 -34.060 -31.532  1.00 55.33           S
ATOM   2342  CE  MET A 149      28.089 -34.534 -29.928  1.00 56.47           C
ATOM   2343  HN  MET A 149      32.508 -33.597 -32.631  1.00  0.00           H
ATOM   2344  HA  MET A 149      30.673 -31.567 -33.375  1.00  0.00           H
ATOM   2345 1HB  MET A 149      30.044 -33.958 -32.938  1.00  0.00           H
ATOM   2346 2HB  MET A 149      30.341 -33.719 -31.240  1.00  0.00           H
ATOM   2347 1HG  MET A 149      28.480 -31.967 -31.231  1.00  0.00           H
ATOM   2348 2HG  MET A 149      28.227 -32.293 -32.917  1.00  0.00           H
ATOM   2349 1HE  MET A 149      27.400 -35.206 -29.421  1.00  0.00           H
ATOM   2350 2HE  MET A 149      29.055 -35.029 -30.004  1.00  0.00           H
ATOM   2351 3HE  MET A 149      28.192 -33.651 -29.305  1.00  0.00           H
ATOM   2352  N   ILE A 150      31.575 -31.430 -30.163  1.00 52.47           N
ATOM   2353  CA  ILE A 150      31.583 -30.586 -28.930  1.00 58.95           C
ATOM   2354  C   ILE A 150      32.505 -29.381 -29.149  1.00 53.49           C
ATOM   2355  O   ILE A 150      32.088 -28.252 -28.828  1.00 48.41           O
ATOM   2356  CB  ILE A 150      31.986 -31.409 -27.690  1.00 53.10           C
ATOM   2357  CG2 ILE A 150      32.052 -30.521 -26.453  1.00 51.26           C
ATOM   2358  CG1 ILE A 150      31.044 -32.597 -27.477  1.00 50.14           C
ATOM   2359  CD1 ILE A 150      29.577 -32.215 -27.451  1.00 47.00           C
ATOM   2360  HN  ILE A 150      31.968 -32.362 -30.100  1.00  0.00           H
ATOM   2361  HA  ILE A 150      30.584 -30.167 -28.792  1.00  0.00           H
ATOM   2362  HB  ILE A 150      32.988 -31.815 -27.847  1.00  0.00           H
ATOM   2363 1HG2 ILE A 150      32.195 -31.114 -25.555  1.00  0.00           H
ATOM   2364 2HG2 ILE A 150      32.884 -29.816 -26.483  1.00  0.00           H
ATOM   2365 3HG2 ILE A 150      31.140 -29.940 -26.309  1.00  0.00           H
ATOM   2366 1HG1 ILE A 150      31.161 -33.342 -28.247  1.00  0.00           H
ATOM   2367 2HG1 ILE A 150      31.301 -33.108 -26.548  1.00  0.00           H
ATOM   2368  HD1 ILE A 150      28.947 -33.048 -27.156  1.00  0.00           H
ATOM   2369  HD2 ILE A 150      29.402 -31.423 -26.740  1.00  0.00           H
ATOM   2370  HD3 ILE A 150      29.215 -31.869 -28.419  1.00  0.00           H
ATOM   2371  N   ILE A 151      33.709 -29.601 -29.678  1.00 49.17           N
ATOM   2372  CA  ILE A 151      34.719 -28.514 -29.839  1.00 50.27           C
ATOM   2373  C   ILE A 151      34.151 -27.432 -30.770  1.00 54.29           C
ATOM   2374  O   ILE A 151      34.219 -26.244 -30.403  1.00 58.20           O
ATOM   2375  CB  ILE A 151      36.066 -29.067 -30.334  1.00 54.90           C
ATOM   2376  CG2 ILE A 151      36.974 -27.932 -30.771  1.00 50.80           C
ATOM   2377  CG1 ILE A 151      36.733 -29.950 -29.277  1.00 54.14           C
ATOM   2378  CD1 ILE A 151      37.941 -30.703 -29.787  1.00 62.16           C
ATOM   2379  HN  ILE A 151      33.981 -30.555 -29.905  1.00  0.00           H
ATOM   2380  HA  ILE A 151      34.865 -28.046 -28.862  1.00  0.00           H
ATOM   2381  HB  ILE A 151      35.869 -29.685 -31.213  1.00  0.00           H
ATOM   2382 1HG2 ILE A 151      37.966 -28.284 -31.047  1.00  0.00           H
ATOM   2383 2HG2 ILE A 151      36.614 -27.405 -31.655  1.00  0.00           H
ATOM   2384 3HG2 ILE A 151      37.105 -27.195 -29.977  1.00  0.00           H
ATOM   2385 1HG1 ILE A 151      37.027 -29.338 -28.422  1.00  0.00           H
ATOM   2386 2HG1 ILE A 151      36.023 -30.667 -28.868  1.00  0.00           H
ATOM   2387  HD1 ILE A 151      38.295 -31.404 -29.031  1.00  0.00           H
ATOM   2388  HD2 ILE A 151      37.699 -31.281 -30.680  1.00  0.00           H
ATOM   2389  HD3 ILE A 151      38.777 -30.045 -30.020  1.00  0.00           H
ATOM   2390  N   THR A 152      33.593 -27.818 -31.920  1.00 54.13           N
ATOM   2391  CA  THR A 152      33.064 -26.866 -32.934  1.00 55.62           C
ATOM   2392  C   THR A 152      31.879 -26.105 -32.327  1.00 50.88           C
ATOM   2393  O   THR A 152      31.777 -24.887 -32.561  1.00 54.88           O
ATOM   2394  CB  THR A 152      32.714 -27.572 -34.252  1.00 53.98           C
ATOM   2395  OG1 THR A 152      31.743 -28.596 -34.025  1.00 52.34           O
ATOM   2396  CG2 THR A 152      33.933 -28.180 -34.911  1.00 52.60           C
ATOM   2397  HN  THR A 152      33.546 -28.809 -32.125  1.00  0.00           H
ATOM   2398  HA  THR A 152      33.836 -26.120 -33.135  1.00  0.00           H
ATOM   2399  HB  THR A 152      32.249 -26.855 -34.932  1.00  0.00           H
ATOM   2400  HG1 THR A 152      32.174 -29.318 -33.570  1.00  0.00           H
ATOM   2401 1HG2 THR A 152      33.666 -28.819 -35.749  1.00  0.00           H
ATOM   2402 2HG2 THR A 152      34.583 -27.396 -35.295  1.00  0.00           H
ATOM   2403 3HG2 THR A 152      34.541 -28.772 -34.230  1.00  0.00           H
ATOM   2404  N   GLY A 153      31.021 -26.794 -31.571  1.00 50.25           N
ATOM   2405  CA  GLY A 153      29.869 -26.177 -30.885  1.00 48.64           C
ATOM   2406  C   GLY A 153      30.330 -25.195 -29.821  1.00 52.80           C
ATOM   2407  O   GLY A 153      29.731 -24.106 -29.709  1.00 47.31           O
ATOM   2408  HN  GLY A 153      31.159 -27.791 -31.469  1.00  0.00           H
ATOM   2409 1HA  GLY A 153      29.285 -26.958 -30.409  1.00  0.00           H
ATOM   2410 2HA  GLY A 153      29.222 -25.669 -31.604  1.00  0.00           H
ATOM   2411  N   TYR A 154      31.369 -25.564 -29.069  1.00 53.07           N
ATOM   2412  CA  TYR A 154      31.957 -24.745 -27.980  1.00 54.64           C
ATOM   2413  C   TYR A 154      32.429 -23.411 -28.564  1.00 50.27           C
ATOM   2414  O   TYR A 154      32.174 -22.352 -27.950  1.00 50.99           O
ATOM   2415  CB  TYR A 154      33.092 -25.502 -27.287  1.00 48.90           C
ATOM   2416  CG  TYR A 154      33.772 -24.729 -26.187  1.00 52.49           C
ATOM   2417  CD1 TYR A 154      33.122 -24.459 -24.995  1.00 49.30           C
ATOM   2418  CE1 TYR A 154      33.745 -23.756 -23.978  1.00 53.30           C
ATOM   2419  CZ  TYR A 154      35.040 -23.303 -24.148  1.00 48.82           C
ATOM   2420  OH  TYR A 154      35.664 -22.599 -23.160  1.00 48.05           O
ATOM   2421  CD2 TYR A 154      35.066 -24.263 -26.338  1.00 53.59           C
ATOM   2422  CE2 TYR A 154      35.705 -23.562 -25.330  1.00 51.15           C
ATOM   2423  HN  TYR A 154      31.745 -26.500 -29.204  1.00  0.00           H
ATOM   2424  HA  TYR A 154      31.171 -24.522 -27.257  1.00  0.00           H
ATOM   2425 1HB  TYR A 154      32.705 -26.426 -26.856  1.00  0.00           H
ATOM   2426 2HB  TYR A 154      33.845 -25.807 -28.010  1.00  0.00           H
ATOM   2427  HD1 TYR A 154      32.103 -24.783 -24.856  1.00  0.00           H
ATOM   2428  HE1 TYR A 154      33.227 -23.553 -23.055  1.00  0.00           H
ATOM   2429  HH  TYR A 154      36.509 -22.247 -23.392  1.00  0.00           H
ATOM   2430  HD2 TYR A 154      35.596 -24.445 -27.261  1.00  0.00           H
ATOM   2431  HE2 TYR A 154      36.715 -23.213 -25.484  1.00  0.00           H
ATOM   2432  N   ILE A 155      33.091 -23.460 -29.722  1.00 49.46           N
ATOM   2433  CA  ILE A 155      33.600 -22.249 -30.431  1.00 50.16           C
ATOM   2434  C   ILE A 155      32.394 -21.400 -30.846  1.00 52.47           C
ATOM   2435  O   ILE A 155      32.373 -20.198 -30.518  1.00 55.51           O
ATOM   2436  CB  ILE A 155      34.491 -22.638 -31.627  1.00 53.16           C
ATOM   2437  CG2 ILE A 155      34.747 -21.438 -32.524  1.00 54.28           C
ATOM   2438  CG1 ILE A 155      35.802 -23.277 -31.163  1.00 55.69           C
ATOM   2439  CD1 ILE A 155      36.508 -24.080 -32.232  1.00 59.90           C
ATOM   2440  HN  ILE A 155      33.264 -24.372 -30.127  1.00  0.00           H
ATOM   2441  HA  ILE A 155      34.183 -21.656 -29.722  1.00  0.00           H
ATOM   2442  HB  ILE A 155      33.944 -23.371 -32.223  1.00  0.00           H
ATOM   2443 1HG2 ILE A 155      35.444 -21.680 -33.324  1.00  0.00           H
ATOM   2444 2HG2 ILE A 155      33.847 -21.080 -33.025  1.00  0.00           H
ATOM   2445 3HG2 ILE A 155      35.173 -20.606 -31.963  1.00  0.00           H
ATOM   2446 1HG1 ILE A 155      36.470 -22.511 -30.765  1.00  0.00           H
ATOM   2447 2HG1 ILE A 155      35.608 -23.951 -30.327  1.00  0.00           H
ATOM   2448  HD1 ILE A 155      37.407 -24.548 -31.831  1.00  0.00           H
ATOM   2449  HD2 ILE A 155      35.866 -24.875 -32.611  1.00  0.00           H
ATOM   2450  HD3 ILE A 155      36.810 -23.462 -33.077  1.00  0.00           H
ATOM   2451  N   GLY A 156      31.411 -22.025 -31.497  1.00 51.57           N
ATOM   2452  CA  GLY A 156      30.212 -21.354 -32.034  1.00 57.02           C
ATOM   2453  C   GLY A 156      29.481 -20.520 -30.990  1.00 57.56           C
ATOM   2454  O   GLY A 156      29.109 -19.380 -31.315  1.00 57.65           O
ATOM   2455  HN  GLY A 156      31.509 -23.021 -31.664  1.00  0.00           H
ATOM   2456 1HA  GLY A 156      29.543 -22.116 -32.425  1.00  0.00           H
ATOM   2457 2HA  GLY A 156      30.499 -20.713 -32.869  1.00  0.00           H
ATOM   2458  N   GLN A 157      29.258 -21.065 -29.789  1.00 55.56           N
ATOM   2459  CA  GLN A 157      28.322 -20.495 -28.778  1.00 51.10           C
ATOM   2460  C   GLN A 157      28.877 -19.170 -28.230  1.00 46.96           C
ATOM   2461  O   GLN A 157      28.077 -18.355 -27.730  1.00 49.14           O
ATOM   2462  CB  GLN A 157      28.026 -21.520 -27.675  1.00 54.63           C
ATOM   2463  CG  GLN A 157      29.253 -22.020 -26.924  1.00 51.40           C
ATOM   2464  CD  GLN A 157      29.546 -21.210 -25.685  1.00 50.37           C
ATOM   2465  OE1 GLN A 157      28.653 -20.612 -25.085  1.00 51.20           O
ATOM   2466  NE2 GLN A 157      30.811 -21.186 -25.293  1.00 49.04           N
ATOM   2467  HN  GLN A 157      29.582 -22.017 -29.646  1.00  0.00           H
ATOM   2468  HA  GLN A 157      27.381 -20.259 -29.281  1.00  0.00           H
ATOM   2469 1HB  GLN A 157      27.258 -21.117 -27.018  1.00  0.00           H
ATOM   2470 2HB  GLN A 157      27.543 -22.379 -28.141  1.00  0.00           H
ATOM   2471 1HG  GLN A 157      29.111 -23.054 -26.617  1.00  0.00           H
ATOM   2472 2HG  GLN A 157      30.057 -22.003 -27.616  1.00  0.00           H
ATOM   2473 1HE2 GLN A 157      31.056 -20.719 -24.429  1.00  0.00           H
ATOM   2474 2HE2 GLN A 157      31.529 -21.598 -25.876  1.00  0.00           H
ATOM   2475  N   PHE A 158      30.186 -18.939 -28.342  1.00 50.35           N
ATOM   2476  CA  PHE A 158      30.839 -17.657 -27.963  1.00 51.87           C
ATOM   2477  C   PHE A 158      30.368 -16.521 -28.881  1.00 53.64           C
ATOM   2478  O   PHE A 158      30.477 -15.341 -28.486  1.00 60.70           O
ATOM   2479  CB  PHE A 158      32.361 -17.783 -28.016  1.00 50.87           C
ATOM   2480  CG  PHE A 158      32.961 -18.413 -26.788  1.00 54.71           C
ATOM   2481  CD1 PHE A 158      32.896 -17.769 -25.562  1.00 51.74           C
ATOM   2482  CE1 PHE A 158      33.449 -18.346 -24.431  1.00 50.40           C
ATOM   2483  CZ  PHE A 158      34.073 -19.568 -24.517  1.00 54.86           C
ATOM   2484  CD2 PHE A 158      33.592 -19.642 -26.859  1.00 58.06           C
ATOM   2485  CE2 PHE A 158      34.146 -20.217 -25.727  1.00 60.18           C
ATOM   2486  HN  PHE A 158      30.752 -19.647 -28.792  1.00  0.00           H
ATOM   2487  HA  PHE A 158      30.519 -17.382 -26.956  1.00  0.00           H
ATOM   2488 1HB  PHE A 158      32.685 -18.292 -28.922  1.00  0.00           H
ATOM   2489 2HB  PHE A 158      32.804 -16.787 -28.081  1.00  0.00           H
ATOM   2490  HD1 PHE A 158      32.421 -16.800 -25.484  1.00  0.00           H
ATOM   2491  HE1 PHE A 158      33.395 -17.832 -23.482  1.00  0.00           H
ATOM   2492  HZ  PHE A 158      34.495 -20.021 -23.631  1.00  0.00           H
ATOM   2493  HD2 PHE A 158      33.644 -20.166 -27.802  1.00  0.00           H
ATOM   2494  HE2 PHE A 158      34.623 -21.179 -25.803  1.00  0.00           H
ATOM   2495  N   TYR A 159      29.836 -16.855 -30.059  1.00 48.97           N
ATOM   2496  CA  TYR A 159      29.478 -15.862 -31.104  1.00 50.80           C
ATOM   2497  C   TYR A 159      27.957 -15.755 -31.243  1.00 51.25           C
ATOM   2498  O   TYR A 159      27.498 -15.051 -32.158  1.00 56.00           O
ATOM   2499  CB  TYR A 159      30.175 -16.224 -32.416  1.00 51.32           C
ATOM   2500  CG  TYR A 159      31.680 -16.241 -32.313  1.00 51.80           C
ATOM   2501  CD1 TYR A 159      32.408 -15.064 -32.230  1.00 50.82           C
ATOM   2502  CE1 TYR A 159      33.789 -15.075 -32.126  1.00 52.26           C
ATOM   2503  CZ  TYR A 159      34.464 -16.282 -32.089  1.00 49.18           C
ATOM   2504  OH  TYR A 159      35.822 -16.324 -31.986  1.00 51.90           O
ATOM   2505  CD2 TYR A 159      32.377 -17.436 -32.275  1.00 56.41           C
ATOM   2506  CE2 TYR A 159      33.757 -17.466 -32.168  1.00 51.67           C
ATOM   2507  HN  TYR A 159      29.728 -17.837 -30.293  1.00  0.00           H
ATOM   2508  HA  TYR A 159      29.810 -14.880 -30.800  1.00  0.00           H
ATOM   2509 1HB  TYR A 159      29.813 -17.188 -32.775  1.00  0.00           H
ATOM   2510 2HB  TYR A 159      29.877 -15.507 -33.173  1.00  0.00           H
ATOM   2511  HD1 TYR A 159      31.892 -14.116 -32.246  1.00  0.00           H
ATOM   2512  HE1 TYR A 159      34.331 -14.144 -32.052  1.00  0.00           H
ATOM   2513  HH  TYR A 159      36.141 -17.158 -31.678  1.00  0.00           H
ATOM   2514  HD2 TYR A 159      31.834 -18.369 -32.312  1.00  0.00           H
ATOM   2515  HE2 TYR A 159      34.256 -18.422 -32.130  1.00  0.00           H
ATOM   2516  N   GLU A 160      27.199 -16.386 -30.342  1.00 50.09           N
ATOM   2517  CA  GLU A 160      25.725 -16.540 -30.494  1.00 52.85           C
ATOM   2518  C   GLU A 160      25.062 -15.157 -30.541  1.00 53.15           C
ATOM   2519  O   GLU A 160      23.923 -15.078 -31.032  1.00 55.47           O
ATOM   2520  CB  GLU A 160      25.140 -17.441 -29.401  1.00 53.59           C
ATOM   2521  CG  GLU A 160      25.139 -16.849 -28.002  1.00 54.37           C
ATOM   2522  CD  GLU A 160      24.590 -17.795 -26.940  1.00 63.47           C
ATOM   2523  OE1 GLU A 160      24.753 -19.020 -27.104  1.00 60.63           O
ATOM   2524  OE2 GLU A 160      23.989 -17.309 -25.957  1.00 51.42           O1-
ATOM   2525  HN  GLU A 160      27.648 -16.855 -29.567  1.00  0.00           H
ATOM   2526  HA  GLU A 160      25.527 -16.971 -31.466  1.00  0.00           H
ATOM   2527 1HB  GLU A 160      24.112 -17.692 -29.669  1.00  0.00           H
ATOM   2528 2HB  GLU A 160      25.685 -18.384 -29.390  1.00  0.00           H
ATOM   2529 1HG  GLU A 160      26.144 -16.551 -27.705  1.00  0.00           H
ATOM   2530 2HG  GLU A 160      24.522 -15.953 -27.968  1.00  0.00           H
ATOM   2531  N   VAL A 161      25.744 -14.106 -30.072  1.00 51.56           N
ATOM   2532  CA  VAL A 161      25.244 -12.703 -30.173  1.00 50.82           C
ATOM   2533  C   VAL A 161      26.204 -11.877 -31.040  1.00 49.37           C
ATOM   2534  O   VAL A 161      25.712 -11.128 -31.892  1.00 55.39           O
ATOM   2535  CB  VAL A 161      25.041 -12.049 -28.793  1.00 53.78           C
ATOM   2536  CG1 VAL A 161      24.690 -10.575 -28.926  1.00 53.79           C
ATOM   2537  CG2 VAL A 161      23.984 -12.773 -27.975  1.00 56.98           C
ATOM   2538  HN  VAL A 161      26.659 -14.251 -29.655  1.00  0.00           H
ATOM   2539  HA  VAL A 161      24.285 -12.678 -30.694  1.00  0.00           H
ATOM   2540  HB  VAL A 161      25.976 -12.101 -28.232  1.00  0.00           H
ATOM   2541 1HG1 VAL A 161      24.385 -10.153 -27.969  1.00  0.00           H
ATOM   2542 2HG1 VAL A 161      25.532  -9.970 -29.263  1.00  0.00           H
ATOM   2543 3HG1 VAL A 161      23.859 -10.422 -29.616  1.00  0.00           H
ATOM   2544 1HG2 VAL A 161      23.746 -12.206 -27.079  1.00  0.00           H
ATOM   2545 2HG2 VAL A 161      23.055 -12.899 -28.534  1.00  0.00           H
ATOM   2546 3HG2 VAL A 161      24.328 -13.755 -27.657  1.00  0.00           H
ATOM   2547  N   SER A 162      27.517 -12.008 -30.833  1.00 49.97           N
ATOM   2548  CA  SER A 162      28.551 -11.120 -31.428  1.00 49.30           C
ATOM   2549  C   SER A 162      28.700 -11.360 -32.939  1.00 53.10           C
ATOM   2550  O   SER A 162      29.153 -10.432 -33.629  1.00 59.35           O
ATOM   2551  CB  SER A 162      29.870 -11.288 -30.723  1.00 48.49           C
ATOM   2552  OG  SER A 162      30.372 -12.604 -30.905  1.00 53.28           O
ATOM   2553  HN  SER A 162      27.831 -12.649 -30.106  1.00  0.00           H
ATOM   2554  HA  SER A 162      28.218 -10.088 -31.297  1.00  0.00           H
ATOM   2555 1HB  SER A 162      30.595 -10.570 -31.111  1.00  0.00           H
ATOM   2556 2HB  SER A 162      29.761 -11.074 -29.661  1.00  0.00           H
ATOM   2557  HG1 SER A 162      31.283 -12.574 -30.595  1.00  0.00           H
ATOM   2558  N   ASN A 163      28.359 -12.549 -33.445  1.00 55.97           N
ATOM   2559  CA  ASN A 163      28.603 -12.916 -34.867  1.00 54.32           C
ATOM   2560  C   ASN A 163      27.737 -14.115 -35.270  1.00 49.74           C
ATOM   2561  O   ASN A 163      28.227 -15.265 -35.213  1.00 56.37           O
ATOM   2562  CB  ASN A 163      30.087 -13.188 -35.117  1.00 64.00           C
ATOM   2563  CG  ASN A 163      30.413 -13.306 -36.588  1.00 65.23           C
ATOM   2564  OD1 ASN A 163      29.548 -13.647 -37.394  1.00 55.44           O
ATOM   2565  ND2 ASN A 163      31.660 -13.038 -36.938  1.00 59.16           N
ATOM   2566  HN  ASN A 163      27.980 -13.254 -32.814  1.00  0.00           H
ATOM   2567  HA  ASN A 163      28.302 -12.063 -35.481  1.00  0.00           H
ATOM   2568 1HB  ASN A 163      30.673 -12.366 -34.706  1.00  0.00           H
ATOM   2569 2HB  ASN A 163      30.433 -14.081 -34.608  1.00  0.00           H
ATOM   2570 1HD2 ASN A 163      31.910 -13.068 -37.913  1.00  0.00           H
ATOM   2571 2HD2 ASN A 163      32.324 -12.738 -36.240  1.00  0.00           H
ATOM   2572  N   LEU A 164      26.508 -13.840 -35.711  1.00 56.33           N
ATOM   2573  CA  LEU A 164      25.471 -14.852 -36.038  1.00 60.96           C
ATOM   2574  C   LEU A 164      25.995 -15.815 -37.113  1.00 56.87           C
ATOM   2575  O   LEU A 164      25.626 -17.005 -37.077  1.00 58.46           O
ATOM   2576  CB  LEU A 164      24.209 -14.118 -36.501  1.00 60.64           C
ATOM   2577  CG  LEU A 164      22.901 -14.884 -36.323  1.00 81.28           C
ATOM   2578  CD1 LEU A 164      22.638 -15.187 -34.854  1.00 95.76           C
ATOM   2579  CD2 LEU A 164      21.740 -14.108 -36.925  1.00 95.30           C
ATOM   2580  HN  LEU A 164      26.206 -12.881 -35.621  1.00  0.00           H
ATOM   2581  HA  LEU A 164      25.300 -15.402 -35.116  1.00  0.00           H
ATOM   2582 1HB  LEU A 164      24.110 -13.183 -35.945  1.00  0.00           H
ATOM   2583 2HB  LEU A 164      24.321 -13.821 -37.546  1.00  0.00           H
ATOM   2584  HG  LEU A 164      22.976 -15.834 -36.856  1.00  0.00           H
ATOM   2585 1HD1 LEU A 164      21.658 -15.649 -34.724  1.00  0.00           H
ATOM   2586 2HD1 LEU A 164      23.353 -15.873 -34.407  1.00  0.00           H
ATOM   2587 3HD1 LEU A 164      22.636 -14.281 -34.244  1.00  0.00           H
ATOM   2588 1HD2 LEU A 164      20.805 -14.661 -36.831  1.00  0.00           H
ATOM   2589 2HD2 LEU A 164      21.598 -13.148 -36.425  1.00  0.00           H
ATOM   2590 3HD2 LEU A 164      21.894 -13.911 -37.986  1.00  0.00           H
ATOM   2591  N   THR A 165      26.831 -15.328 -38.029  1.00 55.25           N
ATOM   2592  CA  THR A 165      27.399 -16.125 -39.148  1.00 66.81           C
ATOM   2593  C   THR A 165      28.324 -17.206 -38.582  1.00 59.97           C
ATOM   2594  O   THR A 165      28.097 -18.391 -38.888  1.00 60.44           O
ATOM   2595  CB  THR A 165      28.110 -15.216 -40.158  1.00 72.61           C
ATOM   2596  OG1 THR A 165      27.099 -14.361 -40.687  1.00 68.77           O
ATOM   2597  CG2 THR A 165      28.798 -15.973 -41.273  1.00 75.75           C
ATOM   2598  HN  THR A 165      27.091 -14.355 -37.967  1.00  0.00           H
ATOM   2599  HA  THR A 165      26.571 -16.634 -39.647  1.00  0.00           H
ATOM   2600  HB  THR A 165      28.850 -14.599 -39.646  1.00  0.00           H
ATOM   2601  HG1 THR A 165      27.499 -13.594 -41.072  1.00  0.00           H
ATOM   2602 1HG2 THR A 165      29.201 -15.291 -42.022  1.00  0.00           H
ATOM   2603 2HG2 THR A 165      29.634 -16.573 -40.912  1.00  0.00           H
ATOM   2604 3HG2 THR A 165      28.103 -16.645 -41.780  1.00  0.00           H
ATOM   2605  N   ALA A 166      29.332 -16.806 -37.801  1.00 60.93           N
ATOM   2606  CA  ALA A 166      30.273 -17.722 -37.115  1.00 61.39           C
ATOM   2607  C   ALA A 166      29.464 -18.730 -36.289  1.00 56.27           C
ATOM   2608  O   ALA A 166      29.746 -19.940 -36.366  1.00 61.32           O
ATOM   2609  CB  ALA A 166      31.225 -16.932 -36.254  1.00 63.09           C
ATOM   2610  HN  ALA A 166      29.343 -15.824 -37.542  1.00  0.00           H
ATOM   2611  HA  ALA A 166      30.832 -18.274 -37.873  1.00  0.00           H
ATOM   2612 1HB  ALA A 166      31.807 -16.225 -36.844  1.00  0.00           H
ATOM   2613 2HB  ALA A 166      30.699 -16.370 -35.481  1.00  0.00           H
ATOM   2614 3HB  ALA A 166      31.929 -17.590 -35.743  1.00  0.00           H
ATOM   2615  N   PHE A 167      28.479 -18.229 -35.543  1.00 52.82           N
ATOM   2616  CA  PHE A 167      27.571 -19.016 -34.670  1.00 59.18           C
ATOM   2617  C   PHE A 167      26.923 -20.143 -35.484  1.00 56.03           C
ATOM   2618  O   PHE A 167      26.967 -21.305 -35.040  1.00 57.27           O
ATOM   2619  CB  PHE A 167      26.537 -18.082 -34.035  1.00 56.59           C
ATOM   2620  CG  PHE A 167      25.453 -18.765 -33.242  1.00 56.48           C
ATOM   2621  CD1 PHE A 167      25.757 -19.503 -32.108  1.00 57.56           C
ATOM   2622  CE1 PHE A 167      24.755 -20.120 -31.376  1.00 53.35           C
ATOM   2623  CZ  PHE A 167      23.439 -20.001 -31.764  1.00 59.38           C
ATOM   2624  CD2 PHE A 167      24.125 -18.651 -33.619  1.00 52.37           C
ATOM   2625  CE2 PHE A 167      23.123 -19.268 -32.885  1.00 59.98           C
ATOM   2626  HN  PHE A 167      28.359 -17.218 -35.541  1.00  0.00           H
ATOM   2627  HA  PHE A 167      28.171 -19.472 -33.881  1.00  0.00           H
ATOM   2628 1HB  PHE A 167      27.047 -17.384 -33.373  1.00  0.00           H
ATOM   2629 2HB  PHE A 167      26.064 -17.466 -34.784  1.00  0.00           H
ATOM   2630  HD1 PHE A 167      26.777 -19.607 -31.782  1.00  0.00           H
ATOM   2631  HE1 PHE A 167      25.034 -20.707 -30.519  1.00  0.00           H
ATOM   2632  HZ  PHE A 167      22.653 -20.479 -31.212  1.00  0.00           H
ATOM   2633  HD2 PHE A 167      23.857 -18.087 -34.501  1.00  0.00           H
ATOM   2634  HE2 PHE A 167      22.096 -19.179 -33.202  1.00  0.00           H
ATOM   2635  N   LEU A 168      26.354 -19.811 -36.646  1.00 63.21           N
ATOM   2636  CA  LEU A 168      25.561 -20.753 -37.485  1.00 60.94           C
ATOM   2637  C   LEU A 168      26.491 -21.691 -38.265  1.00 57.75           C
ATOM   2638  O   LEU A 168      26.123 -22.868 -38.438  1.00 62.09           O
ATOM   2639  CB  LEU A 168      24.649 -19.950 -38.418  1.00 63.38           C
ATOM   2640  CG  LEU A 168      23.486 -19.238 -37.723  1.00 66.29           C
ATOM   2641  CD1 LEU A 168      22.612 -18.497 -38.726  1.00 65.47           C
ATOM   2642  CD2 LEU A 168      22.652 -20.223 -36.915  1.00 61.88           C
ATOM   2643  HN  LEU A 168      26.319 -18.822 -36.885  1.00  0.00           H
ATOM   2644  HA  LEU A 168      24.978 -21.404 -36.834  1.00  0.00           H
ATOM   2645 1HB  LEU A 168      25.246 -19.221 -38.970  1.00  0.00           H
ATOM   2646 2HB  LEU A 168      24.241 -20.625 -39.173  1.00  0.00           H
ATOM   2647  HG  LEU A 168      23.854 -18.512 -37.005  1.00  0.00           H
ATOM   2648 1HD1 LEU A 168      21.805 -17.960 -38.225  1.00  0.00           H
ATOM   2649 2HD1 LEU A 168      23.193 -17.753 -39.273  1.00  0.00           H
ATOM   2650 3HD1 LEU A 168      22.161 -19.172 -39.454  1.00  0.00           H
ATOM   2651 1HD2 LEU A 168      21.732 -19.753 -36.564  1.00  0.00           H
ATOM   2652 2HD2 LEU A 168      22.366 -21.098 -37.499  1.00  0.00           H
ATOM   2653 3HD2 LEU A 168      23.166 -20.559 -36.014  1.00  0.00           H
ATOM   2654  N   VAL A 169      27.653 -21.208 -38.709  1.00 58.26           N
ATOM   2655  CA  VAL A 169      28.628 -22.021 -39.496  1.00 64.35           C
ATOM   2656  C   VAL A 169      29.216 -23.107 -38.586  1.00 59.13           C
ATOM   2657  O   VAL A 169      29.151 -24.293 -38.958  1.00 69.89           O
ATOM   2658  CB  VAL A 169      29.730 -21.147 -40.124  1.00 61.28           C
ATOM   2659  CG1 VAL A 169      30.894 -21.983 -40.636  1.00 62.16           C
ATOM   2660  CG2 VAL A 169      29.177 -20.267 -41.234  1.00 69.48           C
ATOM   2661  HN  VAL A 169      27.846 -20.218 -38.563  1.00  0.00           H
ATOM   2662  HA  VAL A 169      28.081 -22.530 -40.293  1.00  0.00           H
ATOM   2663  HB  VAL A 169      30.120 -20.486 -39.347  1.00  0.00           H
ATOM   2664 1HG1 VAL A 169      31.592 -21.367 -41.204  1.00  0.00           H
ATOM   2665 2HG1 VAL A 169      31.481 -22.431 -39.832  1.00  0.00           H
ATOM   2666 3HG1 VAL A 169      30.558 -22.785 -41.296  1.00  0.00           H
ATOM   2667 1HG2 VAL A 169      29.905 -19.517 -41.546  1.00  0.00           H
ATOM   2668 2HG2 VAL A 169      28.911 -20.856 -42.112  1.00  0.00           H
ATOM   2669 3HG2 VAL A 169      28.275 -19.735 -40.934  1.00  0.00           H
ATOM   2670  N   TRP A 170      29.788 -22.711 -37.447  1.00 57.65           N
ATOM   2671  CA  TRP A 170      30.346 -23.640 -36.430  1.00 61.84           C
ATOM   2672  C   TRP A 170      29.260 -24.628 -35.990  1.00 50.96           C
ATOM   2673  O   TRP A 170      29.570 -25.823 -35.860  1.00 52.49           O
ATOM   2674  CB  TRP A 170      30.919 -22.861 -35.243  1.00 57.42           C
ATOM   2675  CG  TRP A 170      32.240 -22.220 -35.529  1.00 55.35           C
ATOM   2676  CD1 TRP A 170      32.515 -20.885 -35.578  1.00 60.40           C
ATOM   2677  NE1 TRP A 170      33.836 -20.681 -35.869  1.00 60.11           N
ATOM   2678  CE2 TRP A 170      34.453 -21.894 -36.022  1.00 61.83           C
ATOM   2679  CD2 TRP A 170      33.476 -22.894 -35.823  1.00 57.05           C
ATOM   2680  CE3 TRP A 170      33.855 -24.235 -35.931  1.00 56.74           C
ATOM   2681  CZ3 TRP A 170      35.168 -24.535 -36.219  1.00 61.01           C
ATOM   2682  CZ2 TRP A 170      35.782 -22.199 -36.315  1.00 66.56           C
ATOM   2683  CH2 TRP A 170      36.116 -23.530 -36.411  1.00 63.33           C
ATOM   2684  HN  TRP A 170      29.769 -21.719 -37.218  1.00  0.00           H
ATOM   2685  HA  TRP A 170      31.134 -24.226 -36.904  1.00  0.00           H
ATOM   2686 1HB  TRP A 170      30.207 -22.107 -34.905  1.00  0.00           H
ATOM   2687 2HB  TRP A 170      31.062 -23.528 -34.398  1.00  0.00           H
ATOM   2688  HD1 TRP A 170      31.814 -20.102 -35.347  1.00  0.00           H
ATOM   2689  HE1 TRP A 170      34.262 -19.767 -35.921  1.00  0.00           H
ATOM   2690  HE3 TRP A 170      33.124 -25.013 -35.787  1.00  0.00           H
ATOM   2691  HZ3 TRP A 170      35.473 -25.566 -36.309  1.00  0.00           H
ATOM   2692  HZ2 TRP A 170      36.519 -21.423 -36.462  1.00  0.00           H
ATOM   2693  HH2 TRP A 170      37.137 -23.800 -36.638  1.00  0.00           H
ATOM   2694  N   GLY A 171      28.034 -24.143 -35.783  1.00 50.86           N
ATOM   2695  CA  GLY A 171      26.877 -24.978 -35.406  1.00 56.97           C
ATOM   2696  C   GLY A 171      26.575 -26.017 -36.473  1.00 57.21           C
ATOM   2697  O   GLY A 171      26.263 -27.172 -36.111  1.00 56.46           O
ATOM   2698  HN  GLY A 171      27.891 -23.142 -35.858  1.00  0.00           H
ATOM   2699 1HA  GLY A 171      26.003 -24.342 -35.264  1.00  0.00           H
ATOM   2700 2HA  GLY A 171      27.075 -25.467 -34.450  1.00  0.00           H
ATOM   2701  N   ALA A 172      26.658 -25.615 -37.744  1.00 61.27           N
ATOM   2702  CA  ALA A 172      26.400 -26.464 -38.932  1.00 61.54           C
ATOM   2703  C   ALA A 172      27.458 -27.570 -38.995  1.00 54.95           C
ATOM   2704  O   ALA A 172      27.078 -28.744 -39.147  1.00 56.49           O
ATOM   2705  CB  ALA A 172      26.403 -25.617 -40.180  1.00 65.34           C
ATOM   2706  HN  ALA A 172      26.841 -24.629 -37.914  1.00  0.00           H
ATOM   2707  HA  ALA A 172      25.418 -26.926 -38.814  1.00  0.00           H
ATOM   2708 1HB  ALA A 172      25.661 -24.820 -40.118  1.00  0.00           H
ATOM   2709 2HB  ALA A 172      27.367 -25.158 -40.386  1.00  0.00           H
ATOM   2710 3HB  ALA A 172      26.148 -26.222 -41.051  1.00  0.00           H
ATOM   2711  N   ILE A 173      28.736 -27.202 -38.863  1.00 51.36           N
ATOM   2712  CA  ILE A 173      29.873 -28.166 -38.819  1.00 58.25           C
ATOM   2713  C   ILE A 173      29.621 -29.164 -37.682  1.00 62.19           C
ATOM   2714  O   ILE A 173      29.744 -30.384 -37.919  1.00 63.13           O
ATOM   2715  CB  ILE A 173      31.212 -27.423 -38.659  1.00 56.75           C
ATOM   2716  CG2 ILE A 173      32.335 -28.396 -38.333  1.00 56.62           C
ATOM   2717  CG1 ILE A 173      31.527 -26.581 -39.897  1.00 58.82           C
ATOM   2718  CD1 ILE A 173      32.689 -25.634 -39.719  1.00 60.76           C
ATOM   2719  HN  ILE A 173      28.928 -26.207 -38.757  1.00  0.00           H
ATOM   2720  HA  ILE A 173      29.876 -28.730 -39.754  1.00  0.00           H
ATOM   2721  HB  ILE A 173      31.117 -26.746 -37.808  1.00  0.00           H
ATOM   2722 1HG2 ILE A 173      33.291 -27.884 -38.230  1.00  0.00           H
ATOM   2723 2HG2 ILE A 173      32.184 -28.915 -37.388  1.00  0.00           H
ATOM   2724 3HG2 ILE A 173      32.445 -29.147 -39.116  1.00  0.00           H
ATOM   2725 1HG1 ILE A 173      31.711 -27.229 -40.755  1.00  0.00           H
ATOM   2726 2HG1 ILE A 173      30.659 -25.981 -40.172  1.00  0.00           H
ATOM   2727  HD1 ILE A 173      32.790 -24.985 -40.590  1.00  0.00           H
ATOM   2728  HD2 ILE A 173      32.544 -24.985 -38.854  1.00  0.00           H
ATOM   2729  HD3 ILE A 173      33.639 -26.153 -39.597  1.00  0.00           H
ATOM   2730  N   SER A 174      29.266 -28.666 -36.497  1.00 59.91           N
ATOM   2731  CA  SER A 174      28.969 -29.491 -35.298  1.00 61.91           C
ATOM   2732  C   SER A 174      27.865 -30.495 -35.651  1.00 53.95           C
ATOM   2733  O   SER A 174      28.022 -31.687 -35.329  1.00 54.58           O
ATOM   2734  CB  SER A 174      28.592 -28.622 -34.122  1.00 54.05           C
ATOM   2735  OG  SER A 174      28.384 -29.405 -32.955  1.00 57.35           O
ATOM   2736  HN  SER A 174      29.253 -27.654 -36.384  1.00  0.00           H
ATOM   2737  HA  SER A 174      29.869 -30.056 -35.059  1.00  0.00           H
ATOM   2738 1HB  SER A 174      29.359 -27.876 -33.913  1.00  0.00           H
ATOM   2739 2HB  SER A 174      27.702 -28.044 -34.336  1.00  0.00           H
ATOM   2740  HG1 SER A 174      29.220 -29.525 -32.496  1.00  0.00           H
ATOM   2741  N   SER A 175      26.806 -30.022 -36.315  1.00 58.24           N
ATOM   2742  CA  SER A 175      25.617 -30.816 -36.726  1.00 60.99           C
ATOM   2743  C   SER A 175      26.038 -31.982 -37.632  1.00 58.67           C
ATOM   2744  O   SER A 175      25.472 -33.078 -37.485  1.00 53.63           O
ATOM   2745  CB  SER A 175      24.599 -29.939 -37.401  1.00 66.43           C
ATOM   2746  OG  SER A 175      24.114 -28.955 -36.498  1.00 66.29           O
ATOM   2747  HN  SER A 175      26.785 -29.022 -36.490  1.00  0.00           H
ATOM   2748  HA  SER A 175      25.168 -31.229 -35.824  1.00  0.00           H
ATOM   2749 1HB  SER A 175      24.965 -29.471 -38.311  1.00  0.00           H
ATOM   2750 2HB  SER A 175      23.747 -30.550 -37.706  1.00  0.00           H
ATOM   2751  HG1 SER A 175      24.809 -28.327 -36.299  1.00  0.00           H
ATOM   2752  N   ALA A 176      26.999 -31.754 -38.530  1.00 58.65           N
ATOM   2753  CA  ALA A 176      27.531 -32.774 -39.462  1.00 63.48           C
ATOM   2754  C   ALA A 176      28.068 -33.957 -38.651  1.00 66.71           C
ATOM   2755  O   ALA A 176      27.701 -35.115 -38.952  1.00 57.50           O
ATOM   2756  CB  ALA A 176      28.601 -32.174 -40.339  1.00 59.31           C
ATOM   2757  HN  ALA A 176      27.385 -30.814 -38.564  1.00  0.00           H
ATOM   2758  HA  ALA A 176      26.705 -33.124 -40.084  1.00  0.00           H
ATOM   2759 1HB  ALA A 176      28.263 -31.246 -40.802  1.00  0.00           H
ATOM   2760 2HB  ALA A 176      29.521 -31.959 -39.796  1.00  0.00           H
ATOM   2761 3HB  ALA A 176      28.865 -32.862 -41.143  1.00  0.00           H
ATOM   2762  N   PHE A 177      28.902 -33.677 -37.649  1.00 56.46           N
ATOM   2763  CA  PHE A 177      29.517 -34.714 -36.784  1.00 53.70           C
ATOM   2764  C   PHE A 177      28.410 -35.421 -35.994  1.00 52.74           C
ATOM   2765  O   PHE A 177      28.498 -36.650 -35.796  1.00 52.49           O
ATOM   2766  CB  PHE A 177      30.595 -34.086 -35.903  1.00 56.08           C
ATOM   2767  CG  PHE A 177      31.842 -33.706 -36.657  1.00 58.02           C
ATOM   2768  CD1 PHE A 177      32.757 -34.674 -37.039  1.00 57.53           C
ATOM   2769  CE1 PHE A 177      33.908 -34.325 -37.730  1.00 54.06           C
ATOM   2770  CZ  PHE A 177      34.152 -33.009 -38.044  1.00 56.27           C
ATOM   2771  CD2 PHE A 177      32.097 -32.385 -36.988  1.00 58.08           C
ATOM   2772  CE2 PHE A 177      33.248 -32.039 -37.678  1.00 65.26           C
ATOM   2773  HN  PHE A 177      29.105 -32.699 -37.470  1.00  0.00           H
ATOM   2774  HA  PHE A 177      29.977 -35.467 -37.427  1.00  0.00           H
ATOM   2775 1HB  PHE A 177      30.200 -33.221 -35.368  1.00  0.00           H
ATOM   2776 2HB  PHE A 177      30.879 -34.797 -35.129  1.00  0.00           H
ATOM   2777  HD1 PHE A 177      32.562 -35.710 -36.817  1.00  0.00           H
ATOM   2778  HE1 PHE A 177      34.611 -35.087 -38.027  1.00  0.00           H
ATOM   2779  HZ  PHE A 177      35.049 -32.734 -38.581  1.00  0.00           H
ATOM   2780  HD2 PHE A 177      31.412 -31.610 -36.681  1.00  0.00           H
ATOM   2781  HE2 PHE A 177      33.438 -31.004 -37.919  1.00  0.00           H
ATOM   2782  N   PHE A 178      27.388 -34.666 -35.581  1.00 50.65           N
ATOM   2783  CA  PHE A 178      26.201 -35.168 -34.838  1.00 49.95           C
ATOM   2784  C   PHE A 178      25.501 -36.257 -35.664  1.00 54.28           C
ATOM   2785  O   PHE A 178      25.212 -37.339 -35.114  1.00 58.57           O
ATOM   2786  CB  PHE A 178      25.276 -33.995 -34.499  1.00 50.18           C
ATOM   2787  CG  PHE A 178      23.950 -34.364 -33.883  1.00 49.25           C
ATOM   2788  CD1 PHE A 178      23.888 -35.029 -32.671  1.00 63.74           C
ATOM   2789  CE1 PHE A 178      22.667 -35.354 -32.103  1.00 64.56           C
ATOM   2790  CZ  PHE A 178      21.496 -35.013 -32.735  1.00 62.47           C
ATOM   2791  CD2 PHE A 178      22.760 -34.026 -34.507  1.00 59.76           C
ATOM   2792  CE2 PHE A 178      21.541 -34.352 -33.937  1.00 59.04           C
ATOM   2793  HN  PHE A 178      27.447 -33.667 -35.758  1.00  0.00           H
ATOM   2794  HA  PHE A 178      26.549 -35.631 -33.914  1.00  0.00           H
ATOM   2795 1HB  PHE A 178      25.801 -33.364 -33.787  1.00  0.00           H
ATOM   2796 2HB  PHE A 178      25.051 -33.354 -35.323  1.00  0.00           H
ATOM   2797  HD1 PHE A 178      24.798 -35.326 -32.173  1.00  0.00           H
ATOM   2798  HE1 PHE A 178      22.669 -35.975 -31.246  1.00  0.00           H
ATOM   2799  HZ  PHE A 178      20.542 -35.284 -32.302  1.00  0.00           H
ATOM   2800  HD2 PHE A 178      22.772 -33.503 -35.453  1.00  0.00           H
ATOM   2801  HE2 PHE A 178      20.621 -34.083 -34.436  1.00  0.00           H
ATOM   2802  N   PHE A 179      25.230 -35.982 -36.945  1.00 66.74           N
ATOM   2803  CA  PHE A 179      24.530 -36.910 -37.876  1.00 65.43           C
ATOM   2804  C   PHE A 179      25.364 -38.186 -38.040  1.00 58.63           C
ATOM   2805  O   PHE A 179      24.792 -39.290 -37.998  1.00 54.95           O
ATOM   2806  CB  PHE A 179      24.220 -36.219 -39.207  1.00 64.42           C
ATOM   2807  CG  PHE A 179      23.146 -35.164 -39.101  1.00 68.50           C
ATOM   2808  CD1 PHE A 179      21.940 -35.448 -38.479  1.00 73.35           C
ATOM   2809  CE1 PHE A 179      20.954 -34.482 -38.362  1.00 71.18           C
ATOM   2810  CZ  PHE A 179      21.160 -33.223 -38.871  1.00 68.42           C
ATOM   2811  CD2 PHE A 179      23.340 -33.889 -39.607  1.00 69.62           C
ATOM   2812  CE2 PHE A 179      22.351 -32.924 -39.491  1.00 73.52           C
ATOM   2813  HN  PHE A 179      25.427 -35.034 -37.261  1.00  0.00           H
ATOM   2814  HA  PHE A 179      23.611 -37.226 -37.384  1.00  0.00           H
ATOM   2815 1HB  PHE A 179      25.129 -35.786 -39.627  1.00  0.00           H
ATOM   2816 2HB  PHE A 179      23.875 -36.957 -39.932  1.00  0.00           H
ATOM   2817  HD1 PHE A 179      21.735 -36.434 -38.097  1.00  0.00           H
ATOM   2818  HE1 PHE A 179      20.020 -34.717 -37.873  1.00  0.00           H
ATOM   2819  HZ  PHE A 179      20.393 -32.466 -38.778  1.00  0.00           H
ATOM   2820  HD2 PHE A 179      24.273 -33.629 -40.085  1.00  0.00           H
ATOM   2821  HE2 PHE A 179      22.518 -31.931 -39.883  1.00  0.00           H
ATOM   2822  N   HIS A 180      26.683 -38.046 -38.183  1.00 48.79           N
ATOM   2823  CA  HIS A 180      27.630 -39.189 -38.227  1.00 55.07           C
ATOM   2824  C   HIS A 180      27.424 -40.074 -36.989  1.00 59.25           C
ATOM   2825  O   HIS A 180      27.266 -41.298 -37.158  1.00 66.16           O
ATOM   2826  CB  HIS A 180      29.078 -38.701 -38.381  1.00 54.55           C
ATOM   2827  CD2 HIS A 180      29.987 -41.022 -39.084  1.00 61.42           C
ATOM   2828  CG  HIS A 180      30.059 -39.823 -38.464  1.00 58.13           C
ATOM   2829  NE2 HIS A 180      31.155 -41.690 -38.829  1.00 58.86           N
ATOM   2830  ND1 HIS A 180      31.280 -39.793 -37.819  1.00 66.56           N1+
ATOM   2831  CE1 HIS A 180      31.929 -40.917 -38.057  1.00 74.02           C
ATOM   2832  HN  HIS A 180      27.042 -37.095 -38.198  1.00  0.00           H
ATOM   2833  HA  HIS A 180      27.360 -39.781 -39.103  1.00  0.00           H
ATOM   2834 1HB  HIS A 180      29.179 -38.084 -39.275  1.00  0.00           H
ATOM   2835 2HB  HIS A 180      29.362 -38.071 -37.543  1.00  0.00           H
ATOM   2836  HD2 HIS A 180      29.209 -41.474 -39.684  1.00  0.00           H
ATOM   2837  HE2 HIS A 180      31.387 -42.624 -39.147  1.00  0.00           H
ATOM   2838  HD1 HIS A 180      31.658 -39.033 -37.222  1.00  0.00           H
ATOM   2839  HE1 HIS A 180      32.907 -41.177 -37.677  1.00  0.00           H
ATOM   2840  N   ILE A 181      27.406 -39.484 -35.791  1.00 57.33           N
ATOM   2841  CA  ILE A 181      27.265 -40.235 -34.507  1.00 57.00           C
ATOM   2842  C   ILE A 181      25.912 -40.959 -34.493  1.00 48.19           C
ATOM   2843  O   ILE A 181      25.877 -42.142 -34.100  1.00 54.44           O
ATOM   2844  CB  ILE A 181      27.435 -39.299 -33.294  1.00 59.20           C
ATOM   2845  CG2 ILE A 181      27.035 -40.006 -32.009  1.00 53.31           C
ATOM   2846  CG1 ILE A 181      28.859 -38.745 -33.210  1.00 56.47           C
ATOM   2847  CD1 ILE A 181      28.993 -37.553 -32.298  1.00 75.75           C
ATOM   2848  HN  ILE A 181      27.503 -38.472 -35.744  1.00  0.00           H
ATOM   2849  HA  ILE A 181      28.041 -41.002 -34.478  1.00  0.00           H
ATOM   2850  HB  ILE A 181      26.752 -38.457 -33.420  1.00  0.00           H
ATOM   2851 1HG2 ILE A 181      27.257 -39.394 -31.136  1.00  0.00           H
ATOM   2852 2HG2 ILE A 181      25.964 -40.203 -31.953  1.00  0.00           H
ATOM   2853 3HG2 ILE A 181      27.562 -40.951 -31.877  1.00  0.00           H
ATOM   2854 1HG1 ILE A 181      29.559 -39.525 -32.906  1.00  0.00           H
ATOM   2855 2HG1 ILE A 181      29.185 -38.435 -34.200  1.00  0.00           H
ATOM   2856  HD1 ILE A 181      29.917 -37.017 -32.488  1.00  0.00           H
ATOM   2857  HD2 ILE A 181      28.192 -36.833 -32.468  1.00  0.00           H
ATOM   2858  HD3 ILE A 181      28.972 -37.831 -31.244  1.00  0.00           H
ATOM   2859  N   LEU A 182      24.837 -40.280 -34.895  1.00 51.94           N
ATOM   2860  CA  LEU A 182      23.478 -40.878 -34.967  1.00 55.73           C
ATOM   2861  C   LEU A 182      23.538 -42.112 -35.878  1.00 59.73           C
ATOM   2862  O   LEU A 182      22.955 -43.153 -35.523  1.00 53.94           O
ATOM   2863  CB  LEU A 182      22.491 -39.836 -35.505  1.00 68.63           C
ATOM   2864  CG  LEU A 182      22.156 -38.679 -34.564  1.00 71.76           C
ATOM   2865  CD1 LEU A 182      21.070 -37.797 -35.163  1.00 75.60           C
ATOM   2866  CD2 LEU A 182      21.727 -39.193 -33.201  1.00 71.63           C
ATOM   2867  HN  LEU A 182      24.950 -39.295 -35.128  1.00  0.00           H
ATOM   2868  HA  LEU A 182      23.195 -41.224 -33.973  1.00  0.00           H
ATOM   2869 1HB  LEU A 182      22.841 -39.437 -36.456  1.00  0.00           H
ATOM   2870 2HB  LEU A 182      21.560 -40.352 -35.746  1.00  0.00           H
ATOM   2871  HG  LEU A 182      23.027 -38.045 -34.414  1.00  0.00           H
ATOM   2872 1HD1 LEU A 182      20.804 -36.980 -34.494  1.00  0.00           H
ATOM   2873 2HD1 LEU A 182      21.404 -37.340 -36.092  1.00  0.00           H
ATOM   2874 3HD1 LEU A 182      20.155 -38.353 -35.369  1.00  0.00           H
ATOM   2875 1HD2 LEU A 182      21.017 -38.517 -32.720  1.00  0.00           H
ATOM   2876 2HD2 LEU A 182      21.273 -40.184 -33.213  1.00  0.00           H
ATOM   2877 3HD2 LEU A 182      22.603 -39.167 -32.561  1.00  0.00           H
ATOM   2878  N   TRP A 183      24.235 -41.985 -37.009  1.00 59.72           N
ATOM   2879  CA  TRP A 183      24.430 -43.058 -38.018  1.00 65.37           C
ATOM   2880  C   TRP A 183      25.085 -44.273 -37.348  1.00 62.79           C
ATOM   2881  O   TRP A 183      24.508 -45.372 -37.409  1.00 61.52           O
ATOM   2882  CB  TRP A 183      25.269 -42.529 -39.188  1.00 72.22           C
ATOM   2883  CG  TRP A 183      25.279 -43.417 -40.393  1.00 83.37           C
ATOM   2884  CD1 TRP A 183      26.139 -44.444 -40.656  1.00 86.12           C
ATOM   2885  NE1 TRP A 183      25.841 -45.017 -41.863  1.00 82.81           N
ATOM   2886  CE2 TRP A 183      24.775 -44.360 -42.419  1.00107.71           C
ATOM   2887  CD2 TRP A 183      24.391 -43.340 -41.523  1.00 95.39           C
ATOM   2888  CE3 TRP A 183      23.315 -42.512 -41.864  1.00114.59           C
ATOM   2889  CZ3 TRP A 183      22.665 -42.721 -43.061  1.00108.84           C
ATOM   2890  CZ2 TRP A 183      24.115 -44.572 -43.630  1.00117.99           C
ATOM   2891  CH2 TRP A 183      23.061 -43.738 -43.930  1.00111.36           C
ATOM   2892  HN  TRP A 183      24.635 -41.069 -37.203  1.00  0.00           H
ATOM   2893  HA  TRP A 183      23.444 -43.349 -38.384  1.00  0.00           H
ATOM   2894 1HB  TRP A 183      24.928 -41.540 -39.496  1.00  0.00           H
ATOM   2895 2HB  TRP A 183      26.314 -42.425 -38.925  1.00  0.00           H
ATOM   2896  HD1 TRP A 183      26.938 -44.744 -39.992  1.00  0.00           H
ATOM   2897  HE1 TRP A 183      26.367 -45.772 -42.278  1.00  0.00           H
ATOM   2898  HE3 TRP A 183      23.005 -41.718 -41.201  1.00  0.00           H
ATOM   2899  HZ3 TRP A 183      21.839 -42.080 -43.335  1.00  0.00           H
ATOM   2900  HZ2 TRP A 183      24.420 -45.352 -44.312  1.00  0.00           H
ATOM   2901  HH2 TRP A 183      22.534 -43.868 -44.864  1.00  0.00           H
ATOM   2902  N   VAL A 184      26.248 -44.076 -36.724  1.00 57.40           N
ATOM   2903  CA  VAL A 184      27.050 -45.162 -36.088  1.00 57.07           C
ATOM   2904  C   VAL A 184      26.247 -45.793 -34.941  1.00 62.06           C
ATOM   2905  O   VAL A 184      26.242 -47.035 -34.838  1.00 60.56           O
ATOM   2906  CB  VAL A 184      28.410 -44.633 -35.602  1.00 56.30           C
ATOM   2907  CG1 VAL A 184      29.203 -45.712 -34.878  1.00 57.97           C
ATOM   2908  CG2 VAL A 184      29.214 -44.044 -36.751  1.00 57.85           C
ATOM   2909  HN  VAL A 184      26.616 -43.127 -36.715  1.00  0.00           H
ATOM   2910  HA  VAL A 184      27.213 -45.938 -36.839  1.00  0.00           H
ATOM   2911  HB  VAL A 184      28.225 -43.825 -34.891  1.00  0.00           H
ATOM   2912 1HG1 VAL A 184      30.182 -45.337 -34.575  1.00  0.00           H
ATOM   2913 2HG1 VAL A 184      28.717 -46.051 -33.964  1.00  0.00           H
ATOM   2914 3HG1 VAL A 184      29.365 -46.586 -35.510  1.00  0.00           H
ATOM   2915 1HG2 VAL A 184      30.132 -43.579 -36.393  1.00  0.00           H
ATOM   2916 2HG2 VAL A 184      29.504 -44.808 -37.473  1.00  0.00           H
ATOM   2917 3HG2 VAL A 184      28.680 -43.278 -37.306  1.00  0.00           H
ATOM   2918  N   MET A 185      25.587 -44.981 -34.113  1.00 58.39           N
ATOM   2919  CA  MET A 185      24.828 -45.474 -32.931  1.00 61.75           C
ATOM   2920  C   MET A 185      23.658 -46.340 -33.414  1.00 59.90           C
ATOM   2921  O   MET A 185      23.362 -47.353 -32.750  1.00 59.83           O
ATOM   2922  CB  MET A 185      24.302 -44.322 -32.068  1.00 51.23           C
ATOM   2923  CG  MET A 185      23.468 -44.785 -30.884  1.00 52.19           C
ATOM   2924  SD  MET A 185      24.337 -45.940 -29.787  1.00 59.56           S
ATOM   2925  CE  MET A 185      25.450 -44.823 -28.933  1.00 69.52           C
ATOM   2926  HN  MET A 185      25.650 -43.974 -34.263  1.00  0.00           H
ATOM   2927  HA  MET A 185      25.480 -46.123 -32.352  1.00  0.00           H
ATOM   2928 1HB  MET A 185      25.143 -43.729 -31.706  1.00  0.00           H
ATOM   2929 2HB  MET A 185      23.711 -43.637 -32.679  1.00  0.00           H
ATOM   2930 1HG  MET A 185      23.161 -43.923 -30.290  1.00  0.00           H
ATOM   2931 2HG  MET A 185      22.540 -45.257 -31.204  1.00  0.00           H
ATOM   2932 1HE  MET A 185      26.069 -45.355 -28.213  1.00  0.00           H
ATOM   2933 2HE  MET A 185      26.105 -44.328 -29.644  1.00  0.00           H
ATOM   2934 3HE  MET A 185      24.886 -44.064 -28.391  1.00  0.00           H
ATOM   2935  N   LYS A 186      23.023 -45.960 -34.526  1.00 63.03           N
ATOM   2936  CA  LYS A 186      21.917 -46.740 -35.148  1.00 65.95           C
ATOM   2937  C   LYS A 186      22.428 -48.146 -35.501  1.00 53.56           C
ATOM   2938  O   LYS A 186      21.749 -49.126 -35.151  1.00 54.84           O
ATOM   2939  CB  LYS A 186      21.368 -46.013 -36.378  1.00 72.52           C
ATOM   2940  CG  LYS A 186      20.120 -46.637 -36.985  1.00 77.32           C
ATOM   2941  CD  LYS A 186      19.030 -46.923 -35.970  1.00 88.21           C
ATOM   2942  CE  LYS A 186      17.793 -47.536 -36.588  1.00101.72           C
ATOM   2943  NZ  LYS A 186      16.824 -47.962 -35.552  1.00107.72           N1+
ATOM   2944  HN  LYS A 186      23.311 -45.090 -34.967  1.00  0.00           H
ATOM   2945  HA  LYS A 186      21.166 -46.817 -34.362  1.00  0.00           H
ATOM   2946 1HB  LYS A 186      21.141 -44.983 -36.100  1.00  0.00           H
ATOM   2947 2HB  LYS A 186      22.131 -45.935 -37.152  1.00  0.00           H
ATOM   2948 1HG  LYS A 186      19.745 -45.966 -37.761  1.00  0.00           H
ATOM   2949 2HG  LYS A 186      20.401 -47.558 -37.499  1.00  0.00           H
ATOM   2950 1HD  LYS A 186      19.401 -47.628 -35.226  1.00  0.00           H
ATOM   2951 2HD  LYS A 186      18.784 -46.007 -35.440  1.00  0.00           H
ATOM   2952 1HE  LYS A 186      17.314 -46.817 -37.256  1.00  0.00           H
ATOM   2953 2HE  LYS A 186      18.058 -48.406 -37.191  1.00  0.00           H
ATOM   2954 1HZ  LYS A 186      15.979 -48.284 -36.001  1.00  0.00           H
ATOM   2955 2HZ  LYS A 186      17.251 -48.704 -35.017  1.00  0.00           H
ATOM   2956 3HZ  LYS A 186      16.625 -47.167 -34.955  1.00  0.00           H
ATOM   2957  N   LYS A 187      23.591 -48.239 -36.152  1.00 48.18           N
ATOM   2958  CA  LYS A 187      24.256 -49.524 -36.493  1.00 53.98           C
ATOM   2959  C   LYS A 187      24.474 -50.337 -35.212  1.00 65.40           C
ATOM   2960  O   LYS A 187      24.150 -51.547 -35.211  1.00 68.50           O
ATOM   2961  CB  LYS A 187      25.558 -49.275 -37.303  1.00 64.38           C
ATOM   2962  CG  LYS A 187      25.587 -49.927 -38.705  1.00 79.71           C
ATOM   2963  CD  LYS A 187      25.455 -51.461 -38.642  1.00 91.92           C
ATOM   2964  CE  LYS A 187      26.133 -52.237 -39.788  1.00 81.82           C
ATOM   2965  NZ  LYS A 187      26.216 -53.670 -39.438  1.00  0.00           N1+
ATOM   2966  HN  LYS A 187      24.077 -47.371 -36.355  1.00  0.00           H
ATOM   2967  HA  LYS A 187      23.547 -50.081 -37.104  1.00  0.00           H
ATOM   2968 1HB  LYS A 187      25.727 -48.202 -37.419  1.00  0.00           H
ATOM   2969 2HB  LYS A 187      26.425 -49.621 -36.733  1.00  0.00           H
ATOM   2970 1HG  LYS A 187      24.814 -49.499 -39.345  1.00  0.00           H
ATOM   2971 2HG  LYS A 187      26.540 -49.662 -39.167  1.00  0.00           H
ATOM   2972 1HD  LYS A 187      25.885 -51.753 -37.689  1.00  0.00           H
ATOM   2973 2HD  LYS A 187      24.404 -51.743 -38.570  1.00  0.00           H
ATOM   2974 1HE  LYS A 187      25.602 -52.104 -40.731  1.00  0.00           H
ATOM   2975 2HE  LYS A 187      27.153 -51.875 -39.929  1.00  0.00           H
ATOM   2976 1HZ  LYS A 187      26.687 -53.691 -38.509  1.00  0.00           H
ATOM   2977 2HZ  LYS A 187      25.326 -54.124 -39.324  1.00  0.00           H
ATOM   2978 3HZ  LYS A 187      26.818 -54.224 -40.032  1.00  0.00           H
ATOM   2979  N   VAL A 188      25.014 -49.694 -34.171  1.00 60.24           N
ATOM   2980  CA  VAL A 188      25.357 -50.343 -32.869  1.00 61.63           C
ATOM   2981  C   VAL A 188      24.084 -50.946 -32.266  1.00 54.01           C
ATOM   2982  O   VAL A 188      24.137 -52.097 -31.798  1.00 61.17           O
ATOM   2983  CB  VAL A 188      26.018 -49.344 -31.901  1.00 58.26           C
ATOM   2984  CG1 VAL A 188      26.130 -49.916 -30.494  1.00 54.94           C
ATOM   2985  CG2 VAL A 188      27.374 -48.894 -32.416  1.00 56.79           C
ATOM   2986  HN  VAL A 188      25.286 -48.724 -34.299  1.00  0.00           H
ATOM   2987  HA  VAL A 188      26.043 -51.170 -33.070  1.00  0.00           H
ATOM   2988  HB  VAL A 188      25.389 -48.459 -31.823  1.00  0.00           H
ATOM   2989 1HG1 VAL A 188      26.728 -49.261 -29.861  1.00  0.00           H
ATOM   2990 2HG1 VAL A 188      25.165 -50.011 -29.993  1.00  0.00           H
ATOM   2991 3HG1 VAL A 188      26.609 -50.897 -30.489  1.00  0.00           H
ATOM   2992 1HG2 VAL A 188      27.777 -48.076 -31.820  1.00  0.00           H
ATOM   2993 2HG2 VAL A 188      28.077 -49.723 -32.367  1.00  0.00           H
ATOM   2994 3HG2 VAL A 188      27.364 -48.577 -33.452  1.00  0.00           H
ATOM   2995  N   ILE A 189      22.986 -50.189 -32.278  1.00 56.65           N
ATOM   2996  CA  ILE A 189      21.665 -50.617 -31.731  1.00 60.88           C
ATOM   2997  C   ILE A 189      21.194 -51.856 -32.503  1.00 57.90           C
ATOM   2998  O   ILE A 189      20.786 -52.834 -31.854  1.00 65.16           O
ATOM   2999  CB  ILE A 189      20.643 -49.465 -31.809  1.00 53.95           C
ATOM   3000  CG2 ILE A 189      19.248 -49.948 -31.441  1.00 62.62           C
ATOM   3001  CG1 ILE A 189      21.074 -48.269 -30.955  1.00 64.66           C
ATOM   3002  CD1 ILE A 189      21.000 -48.513 -29.464  1.00 68.02           C
ATOM   3003  HN  ILE A 189      23.089 -49.232 -32.608  1.00  0.00           H
ATOM   3004  HA  ILE A 189      21.817 -50.930 -30.697  1.00  0.00           H
ATOM   3005  HB  ILE A 189      20.610 -49.117 -32.842  1.00  0.00           H
ATOM   3006 1HG2 ILE A 189      18.555 -49.116 -31.358  1.00  0.00           H
ATOM   3007 2HG2 ILE A 189      18.838 -50.630 -32.185  1.00  0.00           H
ATOM   3008 3HG2 ILE A 189      19.252 -50.468 -30.482  1.00  0.00           H
ATOM   3009 1HG1 ILE A 189      22.115 -48.036 -31.075  1.00  0.00           H
ATOM   3010 2HG1 ILE A 189      20.514 -47.374 -31.225  1.00  0.00           H
ATOM   3011  HD1 ILE A 189      21.356 -47.634 -28.923  1.00  0.00           H
ATOM   3012  HD2 ILE A 189      19.985 -48.703 -29.115  1.00  0.00           H
ATOM   3013  HD3 ILE A 189      21.635 -49.340 -29.149  1.00  0.00           H
ATOM   3014  N   ASN A 190      21.251 -51.808 -33.836  1.00 57.96           N
ATOM   3015  CA  ASN A 190      20.777 -52.894 -34.737  1.00 64.61           C
ATOM   3016  C   ASN A 190      21.574 -54.172 -34.452  1.00 60.23           C
ATOM   3017  O   ASN A 190      20.944 -55.211 -34.169  1.00 58.56           O
ATOM   3018  CB  ASN A 190      20.871 -52.483 -36.208  1.00 65.32           C
ATOM   3019  CG  ASN A 190      19.855 -51.425 -36.585  1.00 71.63           C
ATOM   3020  OD1 ASN A 190      18.787 -51.340 -35.980  1.00 70.37           O
ATOM   3021  ND2 ASN A 190      20.175 -50.616 -37.583  1.00 70.68           N
ATOM   3022  HN  ASN A 190      21.674 -50.980 -34.244  1.00  0.00           H
ATOM   3023  HA  ASN A 190      19.741 -53.125 -34.482  1.00  0.00           H
ATOM   3024 1HB  ASN A 190      21.882 -52.148 -36.441  1.00  0.00           H
ATOM   3025 2HB  ASN A 190      20.684 -53.357 -36.836  1.00  0.00           H
ATOM   3026 1HD2 ASN A 190      19.514 -49.939 -37.916  1.00  0.00           H
ATOM   3027 2HD2 ASN A 190      21.069 -50.720 -38.039  1.00  0.00           H
ATOM   3028  N   GLU A 191      22.907 -54.095 -34.506  1.00 53.88           N
ATOM   3029  CA  GLU A 191      23.807 -55.248 -34.234  1.00 54.38           C
ATOM   3030  C   GLU A 191      23.577 -55.743 -32.801  1.00 61.69           C
ATOM   3031  O   GLU A 191      23.626 -56.970 -32.585  1.00 63.91           O
ATOM   3032  CB  GLU A 191      25.265 -54.858 -34.472  1.00 53.66           C
ATOM   3033  CG  GLU A 191      25.550 -54.454 -35.906  1.00 46.85           C
ATOM   3034  CD  GLU A 191      27.022 -54.258 -36.228  1.00 57.09           C
ATOM   3035  OE1 GLU A 191      27.868 -54.877 -35.550  1.00 58.74           O
ATOM   3036  OE2 GLU A 191      27.322 -53.474 -37.149  1.00 61.75           O1-
ATOM   3037  HN  GLU A 191      23.350 -53.202 -34.703  1.00  0.00           H
ATOM   3038  HA  GLU A 191      23.540 -56.071 -34.903  1.00  0.00           H
ATOM   3039 1HB  GLU A 191      25.575 -54.064 -33.791  1.00  0.00           H
ATOM   3040 2HB  GLU A 191      25.877 -55.726 -34.218  1.00  0.00           H
ATOM   3041 1HG  GLU A 191      25.188 -55.245 -36.562  1.00  0.00           H
ATOM   3042 2HG  GLU A 191      25.007 -53.559 -36.184  1.00  0.00           H
ATOM   3043  N   GLY A 192      23.331 -54.825 -31.861  1.00 59.76           N
ATOM   3044  CA  GLY A 192      23.093 -55.142 -30.439  1.00 53.78           C
ATOM   3045  C   GLY A 192      21.842 -55.983 -30.247  1.00 56.87           C
ATOM   3046  O   GLY A 192      21.843 -56.854 -29.351  1.00 56.82           O
ATOM   3047  HN  GLY A 192      23.440 -53.846 -32.108  1.00  0.00           H
ATOM   3048 1HA  GLY A 192      23.014 -54.219 -29.866  1.00  0.00           H
ATOM   3049 2HA  GLY A 192      23.954 -55.708 -30.080  1.00  0.00           H
ATOM   3050  N   LYS A 193      20.808 -55.723 -31.053  1.00 63.05           N
ATOM   3051  CA  LYS A 193      19.491 -56.416 -30.996  1.00 72.67           C
ATOM   3052  C   LYS A 193      19.641 -57.875 -31.445  1.00 70.49           C
ATOM   3053  O   LYS A 193      18.849 -58.715 -30.980  1.00 66.49           O
ATOM   3054  CB  LYS A 193      18.474 -55.692 -31.881  1.00 64.99           C
ATOM   3055  CG  LYS A 193      17.850 -54.452 -31.262  1.00 66.48           C
ATOM   3056  CD  LYS A 193      16.928 -53.715 -32.202  1.00 63.22           C
ATOM   3057  CE  LYS A 193      16.056 -52.705 -31.490  1.00 67.91           C
ATOM   3058  NZ  LYS A 193      15.178 -51.982 -32.437  1.00 75.11           N1+
ATOM   3059  HN  LYS A 193      20.955 -55.019 -31.768  1.00  0.00           H
ATOM   3060  HA  LYS A 193      19.151 -56.441 -29.960  1.00  0.00           H
ATOM   3061 1HB  LYS A 193      18.925 -55.455 -32.843  1.00  0.00           H
ATOM   3062 2HB  LYS A 193      17.667 -56.389 -32.119  1.00  0.00           H
ATOM   3063 1HG  LYS A 193      17.309 -54.761 -30.367  1.00  0.00           H
ATOM   3064 2HG  LYS A 193      18.637 -53.783 -30.912  1.00  0.00           H
ATOM   3065 1HD  LYS A 193      17.540 -53.238 -32.972  1.00  0.00           H
ATOM   3066 2HD  LYS A 193      16.300 -54.446 -32.716  1.00  0.00           H
ATOM   3067 1HE  LYS A 193      15.430 -53.227 -30.768  1.00  0.00           H
ATOM   3068 2HE  LYS A 193      16.662 -51.988 -30.932  1.00  0.00           H
ATOM   3069 1HZ  LYS A 193      14.505 -51.459 -31.873  1.00  0.00           H
ATOM   3070 2HZ  LYS A 193      15.722 -51.371 -33.023  1.00  0.00           H
ATOM   3071 3HZ  LYS A 193      14.670 -52.650 -32.999  1.00  0.00           H
ATOM   3072  N   GLU A 194      20.618 -58.155 -32.313  1.00 63.35           N
ATOM   3073  CA  GLU A 194      20.853 -59.494 -32.915  1.00 68.95           C
ATOM   3074  C   GLU A 194      21.271 -60.484 -31.823  1.00 67.98           C
ATOM   3075  O   GLU A 194      22.323 -60.261 -31.196  1.00 78.55           O
ATOM   3076  CB  GLU A 194      21.915 -59.410 -34.014  1.00 78.65           C
ATOM   3077  CG  GLU A 194      21.414 -58.748 -35.287  1.00 90.90           C
ATOM   3078  CD  GLU A 194      22.432 -58.645 -36.411  1.00114.61           C
ATOM   3079  OE1 GLU A 194      23.632 -58.854 -36.148  1.00129.55           O
ATOM   3080  OE2 GLU A 194      22.020 -58.356 -37.552  1.00137.91           O1-
ATOM   3081  HN  GLU A 194      21.273 -57.425 -32.567  1.00  0.00           H
ATOM   3082  HA  GLU A 194      19.918 -59.836 -33.361  1.00  0.00           H
ATOM   3083 1HB  GLU A 194      22.827 -58.936 -33.663  1.00  0.00           H
ATOM   3084 2HB  GLU A 194      22.237 -60.417 -34.286  1.00  0.00           H
ATOM   3085 1HG  GLU A 194      20.554 -59.286 -35.683  1.00  0.00           H
ATOM   3086 2HG  GLU A 194      21.082 -57.733 -35.077  1.00  0.00           H
ATOM   3087  N   GLY A 195      20.461 -61.525 -31.608  1.00 65.98           N
ATOM   3088  CA  GLY A 195      20.809 -62.703 -30.790  1.00 70.01           C
ATOM   3089  C   GLY A 195      20.478 -62.528 -29.316  1.00 75.62           C
ATOM   3090  O   GLY A 195      20.968 -63.343 -28.513  1.00 95.43           O
ATOM   3091  HN  GLY A 195      19.615 -61.573 -32.152  1.00  0.00           H
ATOM   3092 1HA  GLY A 195      21.876 -62.918 -30.880  1.00  0.00           H
ATOM   3093 2HA  GLY A 195      20.281 -63.579 -31.164  1.00  0.00           H
ATOM   3094  N   ILE A 196      19.674 -61.521 -28.961  1.00 59.83           N
ATOM   3095  CA  ILE A 196      19.241 -61.270 -27.554  1.00 63.08           C
ATOM   3096  C   ILE A 196      17.717 -61.407 -27.470  1.00 57.98           C
ATOM   3097  O   ILE A 196      17.049 -61.270 -28.514  1.00 71.39           O
ATOM   3098  CB  ILE A 196      19.732 -59.896 -27.053  1.00 69.43           C
ATOM   3099  CG2 ILE A 196      21.218 -59.718 -27.341  1.00 62.53           C
ATOM   3100  CG1 ILE A 196      18.896 -58.745 -27.620  1.00 69.31           C
ATOM   3101  CD1 ILE A 196      19.136 -57.422 -26.935  1.00 68.43           C
ATOM   3102  HN  ILE A 196      19.326 -60.894 -29.671  1.00  0.00           H
ATOM   3103  HA  ILE A 196      19.670 -62.036 -26.905  1.00  0.00           H
ATOM   3104  HB  ILE A 196      19.592 -59.906 -25.974  1.00  0.00           H
ATOM   3105 1HG2 ILE A 196      21.635 -58.871 -26.796  1.00  0.00           H
ATOM   3106 2HG2 ILE A 196      21.768 -60.606 -27.030  1.00  0.00           H
ATOM   3107 3HG2 ILE A 196      21.424 -59.558 -28.401  1.00  0.00           H
ATOM   3108 1HG1 ILE A 196      19.103 -58.641 -28.674  1.00  0.00           H
ATOM   3109 2HG1 ILE A 196      17.830 -58.907 -27.516  1.00  0.00           H
ATOM   3110  HD1 ILE A 196      18.458 -56.658 -27.306  1.00  0.00           H
ATOM   3111  HD2 ILE A 196      19.043 -57.493 -25.854  1.00  0.00           H
ATOM   3112  HD3 ILE A 196      20.147 -57.065 -27.140  1.00  0.00           H
ATOM   3113  N   SER A 197      17.200 -61.658 -26.264  1.00 65.67           N
ATOM   3114  CA  SER A 197      15.757 -61.863 -25.967  1.00 68.37           C
ATOM   3115  C   SER A 197      14.940 -60.685 -26.489  1.00 70.42           C
ATOM   3116  O   SER A 197      15.455 -59.581 -26.637  1.00 77.65           O
ATOM   3117  CB  SER A 197      15.537 -62.052 -24.492  1.00 64.48           C
ATOM   3118  OG  SER A 197      15.703 -60.822 -23.803  1.00 66.21           O
ATOM   3119  HN  SER A 197      17.848 -61.705 -25.496  1.00  0.00           H
ATOM   3120  HA  SER A 197      15.499 -62.779 -26.497  1.00  0.00           H
ATOM   3121 1HB  SER A 197      14.526 -62.414 -24.302  1.00  0.00           H
ATOM   3122 2HB  SER A 197      16.205 -62.811 -24.080  1.00  0.00           H
ATOM   3123  HG1 SER A 197      16.593 -60.768 -23.472  1.00  0.00           H
ATOM   3124  N   PRO A 198      13.639 -60.889 -26.785  1.00 79.59           N
ATOM   3125  CA  PRO A 198      12.747 -59.793 -27.162  1.00 75.49           C
ATOM   3126  C   PRO A 198      12.717 -58.669 -26.114  1.00 69.33           C
ATOM   3127  O   PRO A 198      12.609 -57.524 -26.495  1.00 77.39           O
ATOM   3128  CD  PRO A 198      12.961 -62.193 -26.786  1.00 77.21           C
ATOM   3129  CB  PRO A 198      11.368 -60.465 -27.265  1.00 65.72           C
ATOM   3130  CG  PRO A 198      11.685 -61.915 -27.552  1.00 71.83           C
ATOM   3131 1HD  PRO A 198      13.522 -62.980 -27.293  1.00  0.00           H
ATOM   3132 2HD  PRO A 198      12.739 -62.515 -25.768  1.00  0.00           H
ATOM   3133  HA  PRO A 198      13.063 -59.402 -28.132  1.00  0.00           H
ATOM   3134 1HB  PRO A 198      10.753 -60.013 -28.045  1.00  0.00           H
ATOM   3135 2HB  PRO A 198      10.809 -60.392 -26.329  1.00  0.00           H
ATOM   3136 1HG  PRO A 198      11.868 -62.039 -28.622  1.00  0.00           H
ATOM   3137 2HG  PRO A 198      10.872 -62.593 -27.283  1.00  0.00           H
ATOM   3138  N   ALA A 199      12.804 -59.024 -24.830  1.00 65.18           N
ATOM   3139  CA  ALA A 199      12.856 -58.077 -23.694  1.00 62.98           C
ATOM   3140  C   ALA A 199      14.049 -57.129 -23.881  1.00 63.16           C
ATOM   3141  O   ALA A 199      13.856 -55.905 -23.778  1.00 73.90           O
ATOM   3142  CB  ALA A 199      12.945 -58.837 -22.395  1.00 61.38           C
ATOM   3143  HN  ALA A 199      12.939 -60.004 -24.634  1.00  0.00           H
ATOM   3144  HA  ALA A 199      11.942 -57.480 -23.701  1.00  0.00           H
ATOM   3145 1HB  ALA A 199      12.075 -59.476 -22.243  1.00  0.00           H
ATOM   3146 2HB  ALA A 199      13.836 -59.465 -22.343  1.00  0.00           H
ATOM   3147 3HB  ALA A 199      12.991 -58.150 -21.548  1.00  0.00           H
ATOM   3148  N   GLY A 200      15.232 -57.682 -24.157  1.00 61.91           N
ATOM   3149  CA  GLY A 200      16.463 -56.913 -24.427  1.00 63.86           C
ATOM   3150  C   GLY A 200      16.305 -56.018 -25.644  1.00 64.83           C
ATOM   3151  O   GLY A 200      16.786 -54.862 -25.605  1.00 63.32           O
ATOM   3152  HN  GLY A 200      15.281 -58.694 -24.224  1.00  0.00           H
ATOM   3153 1HA  GLY A 200      17.284 -57.611 -24.574  1.00  0.00           H
ATOM   3154 2HA  GLY A 200      16.714 -56.310 -23.552  1.00  0.00           H
ATOM   3155  N   GLN A 201      15.651 -56.526 -26.691  1.00 59.10           N
ATOM   3156  CA  GLN A 201      15.449 -55.802 -27.975  1.00 65.49           C
ATOM   3157  C   GLN A 201      14.548 -54.588 -27.736  1.00 61.11           C
ATOM   3158  O   GLN A 201      14.821 -53.535 -28.334  1.00 68.52           O
ATOM   3159  CB  GLN A 201      14.861 -56.736 -29.030  1.00 62.44           C
ATOM   3160  CG  GLN A 201      15.830 -57.830 -29.452  1.00 82.71           C
ATOM   3161  CD  GLN A 201      15.282 -58.663 -30.583  1.00 74.45           C
ATOM   3162  OE1 GLN A 201      14.103 -58.586 -30.920  1.00 75.29           O
ATOM   3163  NE2 GLN A 201      16.147 -59.466 -31.181  1.00 78.05           N
ATOM   3164  HN  GLN A 201      15.361 -57.499 -26.632  1.00  0.00           H
ATOM   3165  HA  GLN A 201      16.422 -55.437 -28.307  1.00  0.00           H
ATOM   3166 1HB  GLN A 201      13.930 -57.181 -28.678  1.00  0.00           H
ATOM   3167 2HB  GLN A 201      14.590 -56.154 -29.913  1.00  0.00           H
ATOM   3168 1HG  GLN A 201      16.784 -57.402 -29.758  1.00  0.00           H
ATOM   3169 2HG  GLN A 201      16.044 -58.508 -28.640  1.00  0.00           H
ATOM   3170 1HE2 GLN A 201      15.824 -60.081 -31.909  1.00  0.00           H
ATOM   3171 2HE2 GLN A 201      17.124 -59.466 -30.898  1.00  0.00           H
ATOM   3172  N   LYS A 202      13.528 -54.739 -26.887  1.00 60.28           N
ATOM   3173  CA  LYS A 202      12.566 -53.666 -26.515  1.00 65.90           C
ATOM   3174  C   LYS A 202      13.341 -52.537 -25.819  1.00 68.43           C
ATOM   3175  O   LYS A 202      13.159 -51.369 -26.212  1.00 72.07           O
ATOM   3176  CB  LYS A 202      11.450 -54.267 -25.650  1.00 69.36           C
ATOM   3177  CG  LYS A 202      10.474 -53.283 -25.018  1.00 89.34           C
ATOM   3178  CD  LYS A 202       9.645 -52.502 -26.011  1.00 93.72           C
ATOM   3179  CE  LYS A 202       8.649 -51.582 -25.336  1.00105.90           C
ATOM   3180  NZ  LYS A 202       7.998 -50.671 -26.306  1.00121.44           N1+
ATOM   3181  HN  LYS A 202      13.396 -55.670 -26.494  1.00  0.00           H
ATOM   3182  HA  LYS A 202      12.137 -53.271 -27.436  1.00  0.00           H
ATOM   3183 1HB  LYS A 202      10.902 -55.007 -26.236  1.00  0.00           H
ATOM   3184 2HB  LYS A 202      11.898 -54.838 -24.838  1.00  0.00           H
ATOM   3185 1HG  LYS A 202       9.806 -53.856 -24.370  1.00  0.00           H
ATOM   3186 2HG  LYS A 202      11.006 -52.607 -24.346  1.00  0.00           H
ATOM   3187 1HD  LYS A 202      10.320 -51.913 -26.636  1.00  0.00           H
ATOM   3188 2HD  LYS A 202       9.128 -53.198 -26.675  1.00  0.00           H
ATOM   3189 1HE  LYS A 202       7.884 -52.167 -24.821  1.00  0.00           H
ATOM   3190 2HE  LYS A 202       9.145 -50.973 -24.579  1.00  0.00           H
ATOM   3191 1HZ  LYS A 202       7.306 -50.110 -25.825  1.00  0.00           H
ATOM   3192 2HZ  LYS A 202       8.681 -50.041 -26.707  1.00  0.00           H
ATOM   3193 3HZ  LYS A 202       7.535 -51.193 -27.036  1.00  0.00           H
ATOM   3194  N   ILE A 203      14.191 -52.879 -24.845  1.00 60.17           N
ATOM   3195  CA  ILE A 203      15.001 -51.900 -24.059  1.00 63.59           C
ATOM   3196  C   ILE A 203      15.910 -51.121 -25.019  1.00 58.12           C
ATOM   3197  O   ILE A 203      15.981 -49.884 -24.892  1.00 69.69           O
ATOM   3198  CB  ILE A 203      15.800 -52.600 -22.940  1.00 63.92           C
ATOM   3199  CG2 ILE A 203      16.771 -51.628 -22.286  1.00 67.99           C
ATOM   3200  CG1 ILE A 203      14.875 -53.252 -21.908  1.00 53.10           C
ATOM   3201  CD1 ILE A 203      15.587 -54.117 -20.892  1.00 59.75           C
ATOM   3202  HN  ILE A 203      14.281 -53.863 -24.604  1.00  0.00           H
ATOM   3203  HA  ILE A 203      14.316 -51.182 -23.606  1.00  0.00           H
ATOM   3204  HB  ILE A 203      16.399 -53.393 -23.393  1.00  0.00           H
ATOM   3205 1HG2 ILE A 203      17.276 -52.067 -21.428  1.00  0.00           H
ATOM   3206 2HG2 ILE A 203      17.576 -51.316 -22.952  1.00  0.00           H
ATOM   3207 3HG2 ILE A 203      16.272 -50.728 -21.926  1.00  0.00           H
ATOM   3208 1HG1 ILE A 203      14.309 -52.484 -21.381  1.00  0.00           H
ATOM   3209 2HG1 ILE A 203      14.129 -53.871 -22.402  1.00  0.00           H
ATOM   3210  HD1 ILE A 203      14.867 -54.636 -20.260  1.00  0.00           H
ATOM   3211  HD2 ILE A 203      16.200 -54.881 -21.374  1.00  0.00           H
ATOM   3212  HD3 ILE A 203      16.228 -53.546 -20.222  1.00  0.00           H
ATOM   3213  N   LEU A 204      16.565 -51.813 -25.954  1.00 55.17           N
ATOM   3214  CA  LEU A 204      17.465 -51.186 -26.959  1.00 56.03           C
ATOM   3215  C   LEU A 204      16.664 -50.220 -27.843  1.00 55.56           C
ATOM   3216  O   LEU A 204      17.213 -49.177 -28.230  1.00 65.67           O
ATOM   3217  CB  LEU A 204      18.139 -52.280 -27.792  1.00 60.44           C
ATOM   3218  CG  LEU A 204      19.455 -52.811 -27.226  1.00 63.58           C
ATOM   3219  CD1 LEU A 204      20.045 -53.878 -28.135  1.00 57.87           C
ATOM   3220  CD2 LEU A 204      20.455 -51.681 -27.023  1.00 63.70           C
ATOM   3221  HN  LEU A 204      16.538 -52.829 -25.896  1.00  0.00           H
ATOM   3222  HA  LEU A 204      18.174 -50.566 -26.423  1.00  0.00           H
ATOM   3223 1HB  LEU A 204      17.449 -53.108 -27.957  1.00  0.00           H
ATOM   3224 2HB  LEU A 204      18.358 -51.889 -28.787  1.00  0.00           H
ATOM   3225  HG  LEU A 204      19.251 -53.276 -26.258  1.00  0.00           H
ATOM   3226 1HD1 LEU A 204      20.932 -54.331 -27.690  1.00  0.00           H
ATOM   3227 2HD1 LEU A 204      19.340 -54.689 -28.312  1.00  0.00           H
ATOM   3228 3HD1 LEU A 204      20.339 -53.474 -29.105  1.00  0.00           H
ATOM   3229 1HD2 LEU A 204      21.400 -52.080 -26.666  1.00  0.00           H
ATOM   3230 2HD2 LEU A 204      20.660 -51.147 -27.950  1.00  0.00           H
ATOM   3231 3HD2 LEU A 204      20.182 -50.953 -26.267  1.00  0.00           H
ATOM   3232  N   SER A 205      15.415 -50.553 -28.165  1.00 61.89           N
ATOM   3233  CA  SER A 205      14.513 -49.685 -28.963  1.00 62.74           C
ATOM   3234  C   SER A 205      14.246 -48.399 -28.180  1.00 62.53           C
ATOM   3235  O   SER A 205      14.314 -47.318 -28.784  1.00 59.28           O
ATOM   3236  CB  SER A 205      13.239 -50.397 -29.320  1.00 60.02           C
ATOM   3237  OG  SER A 205      13.484 -51.356 -30.337  1.00 70.77           O
ATOM   3238  HN  SER A 205      15.060 -51.419 -27.775  1.00  0.00           H
ATOM   3239  HA  SER A 205      15.035 -49.384 -29.873  1.00  0.00           H
ATOM   3240 1HB  SER A 205      12.731 -50.849 -28.474  1.00  0.00           H
ATOM   3241 2HB  SER A 205      12.532 -49.668 -29.725  1.00  0.00           H
ATOM   3242  HG1 SER A 205      13.677 -52.162 -29.856  1.00  0.00           H
ATOM   3243  N   ASN A 206      13.966 -48.533 -26.882  1.00 57.08           N
ATOM   3244  CA  ASN A 206      13.721 -47.400 -25.954  1.00 63.70           C
ATOM   3245  C   ASN A 206      15.001 -46.563 -25.853  1.00 69.82           C
ATOM   3246  O   ASN A 206      14.896 -45.328 -25.893  1.00 63.01           O
ATOM   3247  CB  ASN A 206      13.235 -47.891 -24.588  1.00 70.88           C
ATOM   3248  CG  ASN A 206      11.828 -48.447 -24.645  1.00 71.14           C
ATOM   3249  OD1 ASN A 206      11.036 -48.048 -25.493  1.00 76.52           O
ATOM   3250  ND2 ASN A 206      11.508 -49.367 -23.752  1.00 69.69           N
ATOM   3251  HN  ASN A 206      13.959 -49.470 -26.496  1.00  0.00           H
ATOM   3252  HA  ASN A 206      12.968 -46.744 -26.400  1.00  0.00           H
ATOM   3253 1HB  ASN A 206      13.926 -48.616 -24.162  1.00  0.00           H
ATOM   3254 2HB  ASN A 206      13.217 -47.047 -23.895  1.00  0.00           H
ATOM   3255 1HD2 ASN A 206      10.550 -49.653 -23.667  1.00  0.00           H
ATOM   3256 2HD2 ASN A 206      12.184 -49.635 -23.051  1.00  0.00           H
ATOM   3257  N   ILE A 207      16.163 -47.212 -25.746  1.00 52.95           N
ATOM   3258  CA  ILE A 207      17.486 -46.527 -25.673  1.00 56.23           C
ATOM   3259  C   ILE A 207      17.673 -45.676 -26.937  1.00 55.26           C
ATOM   3260  O   ILE A 207      18.146 -44.532 -26.813  1.00 60.86           O
ATOM   3261  CB  ILE A 207      18.628 -47.543 -25.473  1.00 47.89           C
ATOM   3262  CG2 ILE A 207      19.973 -46.912 -25.793  1.00 51.81           C
ATOM   3263  CG1 ILE A 207      18.605 -48.134 -24.062  1.00 50.31           C
ATOM   3264  CD1 ILE A 207      19.584 -49.267 -23.851  1.00 57.63           C
ATOM   3265  HN  ILE A 207      16.147 -48.220 -25.611  1.00  0.00           H
ATOM   3266  HA  ILE A 207      17.468 -45.836 -24.827  1.00  0.00           H
ATOM   3267  HB  ILE A 207      18.494 -48.352 -26.186  1.00  0.00           H
ATOM   3268 1HG2 ILE A 207      20.813 -47.583 -25.632  1.00  0.00           H
ATOM   3269 2HG2 ILE A 207      20.082 -46.619 -26.837  1.00  0.00           H
ATOM   3270 3HG2 ILE A 207      20.155 -46.028 -25.180  1.00  0.00           H
ATOM   3271 1HG1 ILE A 207      18.852 -47.337 -23.358  1.00  0.00           H
ATOM   3272 2HG1 ILE A 207      17.607 -48.462 -23.781  1.00  0.00           H
ATOM   3273  HD1 ILE A 207      19.617 -49.547 -22.797  1.00  0.00           H
ATOM   3274  HD2 ILE A 207      19.285 -50.157 -24.400  1.00  0.00           H
ATOM   3275  HD3 ILE A 207      20.597 -49.011 -24.140  1.00  0.00           H
ATOM   3276  N   TRP A 208      17.303 -46.200 -28.107  1.00 60.86           N
ATOM   3277  CA  TRP A 208      17.454 -45.487 -29.403  1.00 58.53           C
ATOM   3278  C   TRP A 208      16.564 -44.240 -29.422  1.00 57.05           C
ATOM   3279  O   TRP A 208      17.043 -43.179 -29.864  1.00 50.73           O
ATOM   3280  CB  TRP A 208      17.145 -46.401 -30.591  1.00 59.22           C
ATOM   3281  CG  TRP A 208      17.108 -45.644 -31.882  1.00 57.88           C
ATOM   3282  CD1 TRP A 208      16.028 -45.456 -32.692  1.00 64.44           C
ATOM   3283  NE1 TRP A 208      16.373 -44.683 -33.769  1.00 73.09           N
ATOM   3284  CE2 TRP A 208      17.692 -44.330 -33.665  1.00 64.27           C
ATOM   3285  CD2 TRP A 208      18.190 -44.908 -32.479  1.00 57.75           C
ATOM   3286  CE3 TRP A 208      19.528 -44.687 -32.136  1.00 63.79           C
ATOM   3287  CZ3 TRP A 208      20.314 -43.923 -32.971  1.00 60.18           C
ATOM   3288  CZ2 TRP A 208      18.485 -43.550 -34.505  1.00 65.49           C
ATOM   3289  CH2 TRP A 208      19.797 -43.361 -34.137  1.00 65.28           C
ATOM   3290  HN  TRP A 208      16.995 -47.165 -28.104  1.00  0.00           H
ATOM   3291  HA  TRP A 208      18.487 -45.142 -29.467  1.00  0.00           H
ATOM   3292 1HB  TRP A 208      17.913 -47.168 -30.650  1.00  0.00           H
ATOM   3293 2HB  TRP A 208      16.190 -46.902 -30.448  1.00  0.00           H
ATOM   3294  HD1 TRP A 208      15.037 -45.827 -32.467  1.00  0.00           H
ATOM   3295  HE1 TRP A 208      15.699 -44.230 -34.376  1.00  0.00           H
ATOM   3296  HE3 TRP A 208      19.947 -45.097 -31.230  1.00  0.00           H
ATOM   3297  HZ3 TRP A 208      21.346 -43.735 -32.712  1.00  0.00           H
ATOM   3298  HZ2 TRP A 208      18.092 -43.091 -35.400  1.00  0.00           H
ATOM   3299  HH2 TRP A 208      20.441 -42.751 -34.756  1.00  0.00           H
ATOM   3300  N   ILE A 209      15.314 -44.368 -28.968  1.00 55.11           N
ATOM   3301  CA  ILE A 209      14.335 -43.243 -28.896  1.00 61.46           C
ATOM   3302  C   ILE A 209      14.875 -42.197 -27.915  1.00 58.99           C
ATOM   3303  O   ILE A 209      14.891 -41.002 -28.275  1.00 55.61           O
ATOM   3304  CB  ILE A 209      12.932 -43.744 -28.491  1.00 68.75           C
ATOM   3305  CG2 ILE A 209      11.973 -42.578 -28.298  1.00 66.99           C
ATOM   3306  CG1 ILE A 209      12.381 -44.762 -29.493  1.00 70.39           C
ATOM   3307  CD1 ILE A 209      12.434 -44.298 -30.929  1.00 65.69           C
ATOM   3308  HN  ILE A 209      15.026 -45.272 -28.619  1.00  0.00           H
ATOM   3309  HA  ILE A 209      14.303 -42.746 -29.867  1.00  0.00           H
ATOM   3310  HB  ILE A 209      13.006 -44.247 -27.524  1.00  0.00           H
ATOM   3311 1HG2 ILE A 209      10.949 -42.921 -28.146  1.00  0.00           H
ATOM   3312 2HG2 ILE A 209      12.221 -41.979 -27.421  1.00  0.00           H
ATOM   3313 3HG2 ILE A 209      11.968 -41.905 -29.156  1.00  0.00           H
ATOM   3314 1HG1 ILE A 209      12.898 -45.700 -29.429  1.00  0.00           H
ATOM   3315 2HG1 ILE A 209      11.349 -44.996 -29.229  1.00  0.00           H
ATOM   3316  HD1 ILE A 209      11.903 -44.995 -31.576  1.00  0.00           H
ATOM   3317  HD2 ILE A 209      11.960 -43.324 -31.056  1.00  0.00           H
ATOM   3318  HD3 ILE A 209      13.454 -44.227 -31.306  1.00  0.00           H
ATOM   3319  N   LEU A 210      15.294 -42.632 -26.723  1.00 56.20           N
ATOM   3320  CA  LEU A 210      15.864 -41.747 -25.672  1.00 57.28           C
ATOM   3321  C   LEU A 210      17.059 -40.999 -26.262  1.00 52.57           C
ATOM   3322  O   LEU A 210      17.115 -39.765 -26.135  1.00 56.18           O
ATOM   3323  CB  LEU A 210      16.298 -42.572 -24.458  1.00 63.64           C
ATOM   3324  CG  LEU A 210      16.982 -41.765 -23.353  1.00 64.52           C
ATOM   3325  CD1 LEU A 210      15.997 -40.809 -22.699  1.00 70.09           C
ATOM   3326  CD2 LEU A 210      17.609 -42.674 -22.309  1.00 69.77           C
ATOM   3327  HN  LEU A 210      15.216 -43.624 -26.516  1.00  0.00           H
ATOM   3328  HA  LEU A 210      15.101 -41.020 -25.389  1.00  0.00           H
ATOM   3329 1HB  LEU A 210      15.435 -43.098 -24.049  1.00  0.00           H
ATOM   3330 2HB  LEU A 210      16.984 -43.352 -24.788  1.00  0.00           H
ATOM   3331  HG  LEU A 210      17.809 -41.172 -23.748  1.00  0.00           H
ATOM   3332 1HD1 LEU A 210      16.444 -40.330 -21.827  1.00  0.00           H
ATOM   3333 2HD1 LEU A 210      15.691 -40.009 -23.375  1.00  0.00           H
ATOM   3334 3HD1 LEU A 210      15.098 -41.319 -22.352  1.00  0.00           H
ATOM   3335 1HD2 LEU A 210      18.074 -42.069 -21.538  1.00  0.00           H
ATOM   3336 2HD2 LEU A 210      16.870 -43.319 -21.841  1.00  0.00           H
ATOM   3337 3HD2 LEU A 210      18.376 -43.300 -22.762  1.00  0.00           H
ATOM   3338  N   PHE A 211      17.974 -41.734 -26.892  1.00 54.85           N
ATOM   3339  CA  PHE A 211      19.213 -41.187 -27.493  1.00 55.66           C
ATOM   3340  C   PHE A 211      18.832 -40.106 -28.507  1.00 59.25           C
ATOM   3341  O   PHE A 211      19.371 -38.985 -28.444  1.00 61.15           O
ATOM   3342  CB  PHE A 211      20.032 -42.308 -28.132  1.00 52.84           C
ATOM   3343  CG  PHE A 211      21.372 -41.865 -28.651  1.00 63.96           C
ATOM   3344  CD1 PHE A 211      22.483 -41.860 -27.823  1.00 59.36           C
ATOM   3345  CE1 PHE A 211      23.717 -41.445 -28.299  1.00 60.14           C
ATOM   3346  CZ  PHE A 211      23.850 -41.028 -29.603  1.00 60.39           C
ATOM   3347  CD2 PHE A 211      21.519 -41.443 -29.963  1.00 62.90           C
ATOM   3348  CE2 PHE A 211      22.755 -41.029 -30.436  1.00 65.05           C
ATOM   3349  HN  PHE A 211      17.857 -42.744 -26.901  1.00  0.00           H
ATOM   3350  HA  PHE A 211      19.804 -40.718 -26.702  1.00  0.00           H
ATOM   3351 1HB  PHE A 211      20.212 -43.090 -27.395  1.00  0.00           H
ATOM   3352 2HB  PHE A 211      19.478 -42.781 -28.942  1.00  0.00           H
ATOM   3353  HD1 PHE A 211      22.395 -42.157 -26.787  1.00  0.00           H
ATOM   3354  HE1 PHE A 211      24.567 -41.431 -27.634  1.00  0.00           H
ATOM   3355  HZ  PHE A 211      24.812 -40.700 -29.965  1.00  0.00           H
ATOM   3356  HD2 PHE A 211      20.670 -41.442 -30.631  1.00  0.00           H
ATOM   3357  HE2 PHE A 211      22.893 -40.789 -31.469  1.00  0.00           H
ATOM   3358  N   LEU A 212      17.907 -40.440 -29.408  1.00 61.62           N
ATOM   3359  CA  LEU A 212      17.500 -39.581 -30.549  1.00 57.05           C
ATOM   3360  C   LEU A 212      16.886 -38.279 -30.022  1.00 65.98           C
ATOM   3361  O   LEU A 212      17.308 -37.199 -30.477  1.00 58.69           O
ATOM   3362  CB  LEU A 212      16.504 -40.354 -31.414  1.00 71.03           C
ATOM   3363  CG  LEU A 212      16.243 -39.760 -32.793  1.00 76.32           C
ATOM   3364  CD1 LEU A 212      17.547 -39.557 -33.548  1.00 76.92           C
ATOM   3365  CD2 LEU A 212      15.293 -40.645 -33.584  1.00 83.88           C
ATOM   3366  HN  LEU A 212      17.526 -41.380 -29.365  1.00  0.00           H
ATOM   3367  HA  LEU A 212      18.417 -39.343 -31.087  1.00  0.00           H
ATOM   3368 1HB  LEU A 212      16.894 -41.360 -31.567  1.00  0.00           H
ATOM   3369 2HB  LEU A 212      15.561 -40.481 -30.879  1.00  0.00           H
ATOM   3370  HG  LEU A 212      15.767 -38.783 -32.675  1.00  0.00           H
ATOM   3371 1HD1 LEU A 212      17.359 -39.299 -34.591  1.00  0.00           H
ATOM   3372 2HD1 LEU A 212      18.128 -38.724 -33.148  1.00  0.00           H
ATOM   3373 3HD1 LEU A 212      18.177 -40.447 -33.537  1.00  0.00           H
ATOM   3374 1HD2 LEU A 212      15.066 -40.205 -34.556  1.00  0.00           H
ATOM   3375 2HD2 LEU A 212      15.717 -41.635 -33.752  1.00  0.00           H
ATOM   3376 3HD2 LEU A 212      14.345 -40.768 -33.058  1.00  0.00           H
ATOM   3377  N   ILE A 213      15.931 -38.377 -29.094  1.00 53.93           N
ATOM   3378  CA  ILE A 213      15.206 -37.200 -28.534  1.00 56.51           C
ATOM   3379  C   ILE A 213      16.172 -36.365 -27.682  1.00 55.03           C
ATOM   3380  O   ILE A 213      16.300 -35.159 -27.949  1.00 63.03           O
ATOM   3381  CB  ILE A 213      13.971 -37.645 -27.731  1.00 61.45           C
ATOM   3382  CG2 ILE A 213      13.388 -36.466 -26.969  1.00 65.23           C
ATOM   3383  CG1 ILE A 213      12.927 -38.320 -28.623  1.00 59.53           C
ATOM   3384  CD1 ILE A 213      11.769 -38.922 -27.859  1.00 59.68           C
ATOM   3385  HN  ILE A 213      15.669 -39.303 -28.767  1.00  0.00           H
ATOM   3386  HA  ILE A 213      14.883 -36.569 -29.365  1.00  0.00           H
ATOM   3387  HB  ILE A 213      14.300 -38.378 -26.990  1.00  0.00           H
ATOM   3388 1HG2 ILE A 213      12.475 -36.730 -26.439  1.00  0.00           H
ATOM   3389 2HG2 ILE A 213      14.048 -36.076 -26.193  1.00  0.00           H
ATOM   3390 3HG2 ILE A 213      13.143 -35.638 -27.636  1.00  0.00           H
ATOM   3391 1HG1 ILE A 213      12.548 -37.605 -29.355  1.00  0.00           H
ATOM   3392 2HG1 ILE A 213      13.394 -39.113 -29.207  1.00  0.00           H
ATOM   3393  HD1 ILE A 213      11.143 -39.521 -28.520  1.00  0.00           H
ATOM   3394  HD2 ILE A 213      12.118 -39.570 -27.055  1.00  0.00           H
ATOM   3395  HD3 ILE A 213      11.122 -38.160 -27.424  1.00  0.00           H
ATOM   3396  N   SER A 214      16.838 -36.984 -26.704  1.00 54.64           N
ATOM   3397  CA  SER A 214      17.707 -36.292 -25.716  1.00 51.21           C
ATOM   3398  C   SER A 214      18.847 -35.563 -26.439  1.00 55.71           C
ATOM   3399  O   SER A 214      19.107 -34.398 -26.090  1.00 54.54           O
ATOM   3400  CB  SER A 214      18.215 -37.237 -24.647  1.00 53.34           C
ATOM   3401  OG  SER A 214      19.182 -38.145 -25.159  1.00 54.97           O
ATOM   3402  HN  SER A 214      16.745 -37.991 -26.618  1.00  0.00           H
ATOM   3403  HA  SER A 214      17.092 -35.532 -25.234  1.00  0.00           H
ATOM   3404 1HB  SER A 214      18.697 -36.650 -23.862  1.00  0.00           H
ATOM   3405 2HB  SER A 214      17.395 -37.782 -24.178  1.00  0.00           H
ATOM   3406  HG1 SER A 214      18.710 -38.785 -25.687  1.00  0.00           H
ATOM   3407  N   TRP A 215      19.493 -36.200 -27.421  1.00 51.40           N
ATOM   3408  CA  TRP A 215      20.663 -35.617 -28.136  1.00 55.47           C
ATOM   3409  C   TRP A 215      20.208 -34.469 -29.050  1.00 60.19           C
ATOM   3410  O   TRP A 215      20.993 -33.522 -29.245  1.00 53.70           O
ATOM   3411  CB  TRP A 215      21.444 -36.697 -28.898  1.00 55.30           C
ATOM   3412  CG  TRP A 215      22.358 -37.494 -28.018  1.00 53.02           C
ATOM   3413  CD1 TRP A 215      22.021 -38.158 -26.873  1.00 58.88           C
ATOM   3414  NE1 TRP A 215      23.121 -38.765 -26.330  1.00 60.13           N
ATOM   3415  CE2 TRP A 215      24.210 -38.502 -27.120  1.00 60.15           C
ATOM   3416  CD2 TRP A 215      23.770 -37.702 -28.198  1.00 57.04           C
ATOM   3417  CE3 TRP A 215      24.703 -37.298 -29.160  1.00 65.02           C
ATOM   3418  CZ3 TRP A 215      26.016 -37.692 -29.023  1.00 57.38           C
ATOM   3419  CZ2 TRP A 215      25.540 -38.899 -26.983  1.00 62.49           C
ATOM   3420  CH2 TRP A 215      26.427 -38.482 -27.949  1.00 59.02           C
ATOM   3421  HN  TRP A 215      19.257 -37.167 -27.620  1.00  0.00           H
ATOM   3422  HA  TRP A 215      21.320 -35.206 -27.376  1.00  0.00           H
ATOM   3423 1HB  TRP A 215      20.861 -37.295 -29.598  1.00  0.00           H
ATOM   3424 2HB  TRP A 215      22.151 -36.105 -29.444  1.00  0.00           H
ATOM   3425  HD1 TRP A 215      21.028 -38.207 -26.488  1.00  0.00           H
ATOM   3426  HE1 TRP A 215      23.098 -39.372 -25.502  1.00  0.00           H
ATOM   3427  HE3 TRP A 215      24.401 -36.696 -30.001  1.00  0.00           H
ATOM   3428  HZ3 TRP A 215      26.738 -37.385 -29.765  1.00  0.00           H
ATOM   3429  HZ2 TRP A 215      25.857 -39.508 -26.149  1.00  0.00           H
ATOM   3430  HH2 TRP A 215      27.461 -38.776 -27.867  1.00  0.00           H
ATOM   3431  N   THR A 216      18.978 -34.525 -29.565  1.00 48.41           N
ATOM   3432  CA  THR A 216      18.425 -33.499 -30.491  1.00 59.13           C
ATOM   3433  C   THR A 216      18.037 -32.245 -29.696  1.00 54.29           C
ATOM   3434  O   THR A 216      17.998 -31.154 -30.300  1.00 55.07           O
ATOM   3435  CB  THR A 216      17.250 -34.054 -31.308  1.00 60.97           C
ATOM   3436  OG1 THR A 216      17.727 -35.175 -32.052  1.00 60.80           O
ATOM   3437  CG2 THR A 216      16.661 -33.040 -32.264  1.00 61.74           C
ATOM   3438  HN  THR A 216      18.389 -35.309 -29.321  1.00  0.00           H
ATOM   3439  HA  THR A 216      19.216 -33.199 -31.182  1.00  0.00           H
ATOM   3440  HB  THR A 216      16.459 -34.396 -30.636  1.00  0.00           H
ATOM   3441  HG1 THR A 216      17.685 -35.944 -31.475  1.00  0.00           H
ATOM   3442 1HG2 THR A 216      15.929 -33.507 -32.923  1.00  0.00           H
ATOM   3443 2HG2 THR A 216      16.143 -32.232 -31.747  1.00  0.00           H
ATOM   3444 3HG2 THR A 216      17.430 -32.591 -32.894  1.00  0.00           H
ATOM   3445  N   LEU A 217      17.762 -32.385 -28.397  1.00 55.31           N
ATOM   3446  CA  LEU A 217      17.429 -31.245 -27.498  1.00 51.21           C
ATOM   3447  C   LEU A 217      18.580 -30.229 -27.494  1.00 52.23           C
ATOM   3448  O   LEU A 217      18.295 -29.019 -27.426  1.00 55.77           O
ATOM   3449  CB  LEU A 217      17.158 -31.779 -26.089  1.00 47.96           C
ATOM   3450  CG  LEU A 217      15.823 -32.500 -25.905  1.00 51.72           C
ATOM   3451  CD1 LEU A 217      15.667 -32.993 -24.473  1.00 54.34           C
ATOM   3452  CD2 LEU A 217      14.663 -31.592 -26.285  1.00 54.30           C
ATOM   3453  HN  LEU A 217      17.782 -33.314 -27.996  1.00  0.00           H
ATOM   3454  HA  LEU A 217      16.569 -30.714 -27.903  1.00  0.00           H
ATOM   3455 1HB  LEU A 217      17.988 -32.387 -25.752  1.00  0.00           H
ATOM   3456 2HB  LEU A 217      17.180 -30.935 -25.402  1.00  0.00           H
ATOM   3457  HG  LEU A 217      15.790 -33.364 -26.554  1.00  0.00           H
ATOM   3458 1HD1 LEU A 217      14.758 -33.581 -24.348  1.00  0.00           H
ATOM   3459 2HD1 LEU A 217      16.508 -33.615 -24.173  1.00  0.00           H
ATOM   3460 3HD1 LEU A 217      15.622 -32.158 -23.770  1.00  0.00           H
ATOM   3461 1HD2 LEU A 217      13.710 -32.039 -26.001  1.00  0.00           H
ATOM   3462 2HD2 LEU A 217      14.720 -30.620 -25.794  1.00  0.00           H
ATOM   3463 3HD2 LEU A 217      14.602 -31.424 -27.360  1.00  0.00           H
ATOM   3464  N   TYR A 218      19.826 -30.703 -27.593  1.00 56.04           N
ATOM   3465  CA  TYR A 218      21.061 -29.883 -27.459  1.00 53.56           C
ATOM   3466  C   TYR A 218      21.098 -28.813 -28.550  1.00 52.65           C
ATOM   3467  O   TYR A 218      21.177 -27.628 -28.240  1.00 55.12           O
ATOM   3468  CB  TYR A 218      22.357 -30.717 -27.352  1.00 44.92           C
ATOM   3469  CG  TYR A 218      22.451 -31.516 -26.072  1.00 48.31           C
ATOM   3470  CD1 TYR A 218      22.601 -30.930 -24.815  1.00 50.95           C
ATOM   3471  CE1 TYR A 218      22.771 -31.697 -23.668  1.00 53.82           C
ATOM   3472  CZ  TYR A 218      22.801 -33.095 -23.766  1.00 48.60           C
ATOM   3473  OH  TYR A 218      23.035 -33.882 -22.680  1.00 51.14           O
ATOM   3474  CD2 TYR A 218      22.458 -32.910 -26.135  1.00 49.43           C
ATOM   3475  CE2 TYR A 218      22.612 -33.705 -25.005  1.00 52.85           C
ATOM   3476  HN  TYR A 218      19.941 -31.704 -27.668  1.00  0.00           H
ATOM   3477  HA  TYR A 218      20.953 -29.321 -26.527  1.00  0.00           H
ATOM   3478 1HB  TYR A 218      22.415 -31.401 -28.196  1.00  0.00           H
ATOM   3479 2HB  TYR A 218      23.206 -30.029 -27.430  1.00  0.00           H
ATOM   3480  HD1 TYR A 218      22.654 -29.852 -24.739  1.00  0.00           H
ATOM   3481  HE1 TYR A 218      22.905 -31.230 -22.701  1.00  0.00           H
ATOM   3482  HH  TYR A 218      23.248 -33.306 -21.884  1.00  0.00           H
ATOM   3483  HD2 TYR A 218      22.396 -33.366 -27.112  1.00  0.00           H
ATOM   3484  HE2 TYR A 218      22.611 -34.787 -25.076  1.00  0.00           H
ATOM   3485  N   PRO A 219      21.071 -29.168 -29.855  1.00 59.86           N
ATOM   3486  CA  PRO A 219      21.058 -28.156 -30.914  1.00 59.85           C
ATOM   3487  C   PRO A 219      19.867 -27.191 -30.769  1.00 50.99           C
ATOM   3488  O   PRO A 219      20.001 -26.038 -31.123  1.00 53.37           O
ATOM   3489  CD  PRO A 219      21.096 -30.539 -30.384  1.00 61.69           C
ATOM   3490  CB  PRO A 219      20.998 -28.961 -32.227  1.00 58.63           C
ATOM   3491  CG  PRO A 219      20.612 -30.374 -31.812  1.00 61.42           C
ATOM   3492 1HD  PRO A 219      22.125 -30.897 -30.395  1.00  0.00           H
ATOM   3493 2HD  PRO A 219      20.496 -31.258 -29.857  1.00  0.00           H
ATOM   3494  HA  PRO A 219      21.979 -27.575 -30.872  1.00  0.00           H
ATOM   3495 1HB  PRO A 219      21.976 -28.972 -32.695  1.00  0.00           H
ATOM   3496 2HB  PRO A 219      20.306 -28.539 -32.959  1.00  0.00           H
ATOM   3497 1HG  PRO A 219      21.031 -31.133 -32.474  1.00  0.00           H
ATOM   3498 2HG  PRO A 219      19.534 -30.454 -31.898  1.00  0.00           H
ATOM   3499  N   GLY A 220      18.743 -27.670 -30.234  1.00 48.56           N
ATOM   3500  CA  GLY A 220      17.572 -26.830 -29.920  1.00 52.07           C
ATOM   3501  C   GLY A 220      17.915 -25.762 -28.893  1.00 56.78           C
ATOM   3502  O   GLY A 220      17.558 -24.591 -29.109  1.00 59.96           O
ATOM   3503  HN  GLY A 220      18.722 -28.644 -29.964  1.00  0.00           H
ATOM   3504 1HA  GLY A 220      16.767 -27.453 -29.530  1.00  0.00           H
ATOM   3505 2HA  GLY A 220      17.204 -26.352 -30.830  1.00  0.00           H
ATOM   3506  N   ALA A 221      18.598 -26.151 -27.814  1.00 53.43           N
ATOM   3507  CA  ALA A 221      19.044 -25.253 -26.726  1.00 50.90           C
ATOM   3508  C   ALA A 221      20.094 -24.279 -27.273  1.00 48.93           C
ATOM   3509  O   ALA A 221      20.074 -23.106 -26.878  1.00 51.36           O
ATOM   3510  CB  ALA A 221      19.573 -26.066 -25.572  1.00 55.20           C
ATOM   3511  HN  ALA A 221      18.813 -27.140 -27.735  1.00  0.00           H
ATOM   3512  HA  ALA A 221      18.192 -24.671 -26.377  1.00  0.00           H
ATOM   3513 1HB  ALA A 221      18.765 -26.575 -25.053  1.00  0.00           H
ATOM   3514 2HB  ALA A 221      20.268 -26.822 -25.926  1.00  0.00           H
ATOM   3515 3HB  ALA A 221      20.067 -25.432 -24.837  1.00  0.00           H
ATOM   3516  N   TYR A 222      20.975 -24.755 -28.157  1.00 50.28           N
ATOM   3517  CA  TYR A 222      21.993 -23.937 -28.868  1.00 54.13           C
ATOM   3518  C   TYR A 222      21.296 -22.763 -29.569  1.00 57.82           C
ATOM   3519  O   TYR A 222      21.736 -21.610 -29.394  1.00 49.87           O
ATOM   3520  CB  TYR A 222      22.762 -24.826 -29.850  1.00 53.09           C
ATOM   3521  CG  TYR A 222      23.915 -24.182 -30.578  1.00 52.20           C
ATOM   3522  CD1 TYR A 222      25.188 -24.173 -30.036  1.00 46.32           C
ATOM   3523  CE1 TYR A 222      26.260 -23.616 -30.714  1.00 49.71           C
ATOM   3524  CZ  TYR A 222      26.073 -23.067 -31.971  1.00 54.06           C
ATOM   3525  OH  TYR A 222      27.128 -22.520 -32.642  1.00 49.25           O
ATOM   3526  CD2 TYR A 222      23.751 -23.643 -31.844  1.00 52.31           C
ATOM   3527  CE2 TYR A 222      24.812 -23.083 -32.538  1.00 47.91           C
ATOM   3528  HN  TYR A 222      20.955 -25.757 -28.325  1.00  0.00           H
ATOM   3529  HA  TYR A 222      22.683 -23.546 -28.119  1.00  0.00           H
ATOM   3530 1HB  TYR A 222      23.146 -25.690 -29.308  1.00  0.00           H
ATOM   3531 2HB  TYR A 222      22.110 -25.217 -30.617  1.00  0.00           H
ATOM   3532  HD1 TYR A 222      25.330 -24.625 -29.077  1.00  0.00           H
ATOM   3533  HE1 TYR A 222      27.239 -23.613 -30.258  1.00  0.00           H
ATOM   3534  HH  TYR A 222      26.889 -22.050 -33.442  1.00  0.00           H
ATOM   3535  HD2 TYR A 222      22.773 -23.641 -32.301  1.00  0.00           H
ATOM   3536  HE2 TYR A 222      24.642 -22.646 -33.511  1.00  0.00           H
ATOM   3537  N   LEU A 223      20.216 -23.048 -30.305  1.00 50.41           N
ATOM   3538  CA  LEU A 223      19.516 -22.079 -31.194  1.00 61.47           C
ATOM   3539  C   LEU A 223      18.433 -21.311 -30.427  1.00 57.71           C
ATOM   3540  O   LEU A 223      17.943 -20.305 -30.970  1.00 57.34           O
ATOM   3541  CB  LEU A 223      18.882 -22.844 -32.359  1.00 49.41           C
ATOM   3542  CG  LEU A 223      19.843 -23.391 -33.410  1.00 52.45           C
ATOM   3543  CD1 LEU A 223      19.074 -24.178 -34.461  1.00 56.80           C
ATOM   3544  CD2 LEU A 223      20.647 -22.275 -34.060  1.00 55.51           C
ATOM   3545  HN  LEU A 223      19.943 -24.023 -30.371  1.00  0.00           H
ATOM   3546  HA  LEU A 223      20.216 -21.324 -31.553  1.00  0.00           H
ATOM   3547 1HB  LEU A 223      18.271 -23.655 -31.955  1.00  0.00           H
ATOM   3548 2HB  LEU A 223      18.173 -22.183 -32.863  1.00  0.00           H
ATOM   3549  HG  LEU A 223      20.535 -24.080 -32.923  1.00  0.00           H
ATOM   3550 1HD1 LEU A 223      19.745 -24.608 -35.205  1.00  0.00           H
ATOM   3551 2HD1 LEU A 223      18.526 -25.004 -34.006  1.00  0.00           H
ATOM   3552 3HD1 LEU A 223      18.352 -23.550 -34.986  1.00  0.00           H
ATOM   3553 1HD2 LEU A 223      21.244 -22.652 -34.891  1.00  0.00           H
ATOM   3554 2HD2 LEU A 223      20.003 -21.487 -34.453  1.00  0.00           H
ATOM   3555 3HD2 LEU A 223      21.351 -21.815 -33.367  1.00  0.00           H
ATOM   3556  N   MET A 224      18.079 -21.772 -29.224  1.00 57.17           N
ATOM   3557  CA  MET A 224      16.873 -21.347 -28.456  1.00 60.87           C
ATOM   3558  C   MET A 224      16.563 -19.865 -28.671  1.00 61.01           C
ATOM   3559  O   MET A 224      15.443 -19.517 -29.038  1.00 54.30           O
ATOM   3560  CB  MET A 224      17.053 -21.610 -26.957  1.00 60.78           C
ATOM   3561  CG  MET A 224      15.793 -21.364 -26.149  1.00 59.14           C
ATOM   3562  SD  MET A 224      14.414 -22.390 -26.698  1.00 60.04           S
ATOM   3563  CE  MET A 224      14.935 -23.994 -26.092  1.00 66.59           C
ATOM   3564  HN  MET A 224      18.506 -22.645 -28.946  1.00  0.00           H
ATOM   3565  HA  MET A 224      16.043 -21.926 -28.851  1.00  0.00           H
ATOM   3566 1HB  MET A 224      17.352 -22.644 -26.822  1.00  0.00           H
ATOM   3567 2HB  MET A 224      17.863 -21.029 -26.527  1.00  0.00           H
ATOM   3568 1HG  MET A 224      15.973 -21.559 -25.093  1.00  0.00           H
ATOM   3569 2HG  MET A 224      15.486 -20.317 -26.198  1.00  0.00           H
ATOM   3570 1HE  MET A 224      14.133 -24.714 -26.250  1.00  0.00           H
ATOM   3571 2HE  MET A 224      15.814 -24.345 -26.631  1.00  0.00           H
ATOM   3572 3HE  MET A 224      15.159 -23.953 -25.027  1.00  0.00           H
ATOM   3573  N   PRO A 225      17.515 -18.936 -28.426  1.00 55.22           N
ATOM   3574  CA  PRO A 225      17.209 -17.506 -28.454  1.00 60.27           C
ATOM   3575  C   PRO A 225      16.630 -17.010 -29.790  1.00 67.18           C
ATOM   3576  O   PRO A 225      15.985 -15.975 -29.788  1.00 56.64           O
ATOM   3577  CD  PRO A 225      18.929 -19.204 -28.124  1.00 56.50           C
ATOM   3578  CB  PRO A 225      18.563 -16.827 -28.186  1.00 59.85           C
ATOM   3579  CG  PRO A 225      19.601 -17.896 -28.481  1.00 58.29           C
ATOM   3580 1HD  PRO A 225      19.031 -19.329 -27.046  1.00  0.00           H
ATOM   3581 2HD  PRO A 225      19.503 -19.991 -28.585  1.00  0.00           H
ATOM   3582  HA  PRO A 225      16.497 -17.259 -27.662  1.00  0.00           H
ATOM   3583 1HB  PRO A 225      18.614 -16.535 -27.142  1.00  0.00           H
ATOM   3584 2HB  PRO A 225      18.731 -15.921 -28.771  1.00  0.00           H
ATOM   3585 1HG  PRO A 225      20.530 -17.730 -27.931  1.00  0.00           H
ATOM   3586 2HG  PRO A 225      19.843 -17.880 -29.545  1.00  0.00           H
ATOM   3587  N   TYR A 226      16.867 -17.743 -30.882  1.00 60.64           N
ATOM   3588  CA  TYR A 226      16.553 -17.311 -32.270  1.00 59.78           C
ATOM   3589  C   TYR A 226      15.468 -18.197 -32.896  1.00 55.38           C
ATOM   3590  O   TYR A 226      15.156 -17.991 -34.078  1.00 60.47           O
ATOM   3591  CB  TYR A 226      17.823 -17.323 -33.122  1.00 56.71           C
ATOM   3592  CG  TYR A 226      18.913 -16.419 -32.608  1.00 54.80           C
ATOM   3593  CD1 TYR A 226      18.675 -15.074 -32.385  1.00 61.65           C
ATOM   3594  CE1 TYR A 226      19.666 -14.235 -31.904  1.00 61.81           C
ATOM   3595  CZ  TYR A 226      20.928 -14.737 -31.654  1.00 58.89           C
ATOM   3596  OH  TYR A 226      21.909 -13.918 -31.178  1.00 59.73           O
ATOM   3597  CD2 TYR A 226      20.184 -16.902 -32.355  1.00 59.61           C
ATOM   3598  CE2 TYR A 226      21.189 -16.075 -31.884  1.00 60.57           C
ATOM   3599  HN  TYR A 226      17.366 -18.623 -30.763  1.00  0.00           H
ATOM   3600  HA  TYR A 226      16.138 -16.301 -32.264  1.00  0.00           H
ATOM   3601 1HB  TYR A 226      18.197 -18.344 -33.205  1.00  0.00           H
ATOM   3602 2HB  TYR A 226      17.589 -17.005 -34.139  1.00  0.00           H
ATOM   3603  HD1 TYR A 226      17.697 -14.654 -32.568  1.00  0.00           H
ATOM   3604  HE1 TYR A 226      19.453 -13.191 -31.717  1.00  0.00           H
ATOM   3605  HH  TYR A 226      22.760 -14.380 -31.090  1.00  0.00           H
ATOM   3606  HD2 TYR A 226      20.395 -17.948 -32.506  1.00  0.00           H
ATOM   3607  HE2 TYR A 226      22.157 -16.507 -31.691  1.00  0.00           H
ATOM   3608  N   LEU A 227      14.901 -19.138 -32.136  1.00 55.64           N
ATOM   3609  CA  LEU A 227      13.915 -20.123 -32.659  1.00 66.66           C
ATOM   3610  C   LEU A 227      12.576 -19.427 -32.941  1.00 65.95           C
ATOM   3611  O   LEU A 227      11.716 -20.055 -33.580  1.00 66.92           O
ATOM   3612  CB  LEU A 227      13.748 -21.272 -31.658  1.00 61.06           C
ATOM   3613  CG  LEU A 227      14.887 -22.291 -31.634  1.00 57.67           C
ATOM   3614  CD1 LEU A 227      14.562 -23.445 -30.701  1.00 57.78           C
ATOM   3615  CD2 LEU A 227      15.191 -22.806 -33.032  1.00 61.81           C
ATOM   3616  HN  LEU A 227      15.185 -19.196 -31.162  1.00  0.00           H
ATOM   3617  HA  LEU A 227      14.241 -20.479 -33.635  1.00  0.00           H
ATOM   3618 1HB  LEU A 227      13.638 -20.868 -30.656  1.00  0.00           H
ATOM   3619 2HB  LEU A 227      12.814 -21.797 -31.871  1.00  0.00           H
ATOM   3620  HG  LEU A 227      15.776 -21.789 -31.257  1.00  0.00           H
ATOM   3621 1HD1 LEU A 227      15.418 -24.108 -30.579  1.00  0.00           H
ATOM   3622 2HD1 LEU A 227      14.285 -23.089 -29.708  1.00  0.00           H
ATOM   3623 3HD1 LEU A 227      13.727 -24.039 -31.073  1.00  0.00           H
ATOM   3624 1HD2 LEU A 227      15.860 -23.666 -32.993  1.00  0.00           H
ATOM   3625 2HD2 LEU A 227      14.287 -23.116 -33.557  1.00  0.00           H
ATOM   3626 3HD2 LEU A 227      15.704 -22.060 -33.640  1.00  0.00           H
ATOM   3627  N   THR A 228      12.405 -18.186 -32.478  1.00 66.58           N
ATOM   3628  CA  THR A 228      11.211 -17.342 -32.757  1.00 58.99           C
ATOM   3629  C   THR A 228      11.642 -16.120 -33.579  1.00 48.04           C
ATOM   3630  O   THR A 228      10.922 -15.112 -33.552  1.00 62.43           O
ATOM   3631  CB  THR A 228      10.487 -16.950 -31.462  1.00 61.66           C
ATOM   3632  OG1 THR A 228      11.454 -16.495 -30.514  1.00 64.23           O
ATOM   3633  CG2 THR A 228       9.694 -18.092 -30.867  1.00 61.57           C
ATOM   3634  HN  THR A 228      13.115 -17.772 -31.887  1.00  0.00           H
ATOM   3635  HA  THR A 228      10.505 -17.874 -33.397  1.00  0.00           H
ATOM   3636  HB  THR A 228       9.787 -16.134 -31.652  1.00  0.00           H
ATOM   3637  HG1 THR A 228      12.247 -16.067 -30.904  1.00  0.00           H
ATOM   3638 1HG2 THR A 228       9.231 -17.804 -29.924  1.00  0.00           H
ATOM   3639 2HG2 THR A 228       8.899 -18.409 -31.542  1.00  0.00           H
ATOM   3640 3HG2 THR A 228      10.323 -18.960 -30.677  1.00  0.00           H
ATOM   3641  N   GLY A 229      12.781 -16.222 -34.271  1.00 59.12           N
ATOM   3642  CA  GLY A 229      13.326 -15.185 -35.171  1.00 54.76           C
ATOM   3643  C   GLY A 229      13.765 -13.936 -34.424  1.00 72.31           C
ATOM   3644  O   GLY A 229      13.751 -13.950 -33.176  1.00 70.71           O
ATOM   3645  HN  GLY A 229      13.340 -17.057 -34.142  1.00  0.00           H
ATOM   3646 1HA  GLY A 229      12.564 -14.913 -35.903  1.00  0.00           H
ATOM   3647 2HA  GLY A 229      14.179 -15.599 -35.708  1.00  0.00           H
ATOM   3648  N   VAL A 230      14.140 -12.891 -35.170  1.00 78.07           N
ATOM   3649  CA  VAL A 230      14.622 -11.582 -34.635  1.00 84.03           C
ATOM   3650  C   VAL A 230      13.554 -11.001 -33.703  1.00 76.70           C
ATOM   3651  O   VAL A 230      12.373 -10.978 -34.100  1.00 82.90           O
ATOM   3652  CB  VAL A 230      14.964 -10.602 -35.775  1.00 97.42           C
ATOM   3653  CG1 VAL A 230      13.897 -10.600 -36.861  1.00106.96           C
ATOM   3654  CG2 VAL A 230      15.203  -9.191 -35.255  1.00 93.78           C
ATOM   3655  HN  VAL A 230      13.966 -12.917 -36.158  1.00  0.00           H
ATOM   3656  HA  VAL A 230      15.520 -11.771 -34.044  1.00  0.00           H
ATOM   3657  HB  VAL A 230      15.899 -10.939 -36.224  1.00  0.00           H
ATOM   3658 1HG1 VAL A 230      14.142  -9.867 -37.630  1.00  0.00           H
ATOM   3659 2HG1 VAL A 230      13.795 -11.557 -37.368  1.00  0.00           H
ATOM   3660 3HG1 VAL A 230      12.917 -10.318 -36.472  1.00  0.00           H
ATOM   3661 1HG2 VAL A 230      15.619  -8.547 -36.029  1.00  0.00           H
ATOM   3662 2HG2 VAL A 230      14.291  -8.696 -34.909  1.00  0.00           H
ATOM   3663 3HG2 VAL A 230      15.905  -9.171 -34.419  1.00  0.00           H
ATOM   3664  N   ASP A 231      13.966 -10.555 -32.512  1.00 80.52           N
ATOM   3665  CA  ASP A 231      13.097  -9.900 -31.497  1.00 76.77           C
ATOM   3666  C   ASP A 231      11.864 -10.773 -31.252  1.00 63.61           C
ATOM   3667  O   ASP A 231      10.801 -10.219 -30.913  1.00 77.59           O
ATOM   3668  CB  ASP A 231      12.704  -8.488 -31.934  1.00 93.89           C
ATOM   3669  CG  ASP A 231      13.866  -7.511 -31.912  1.00107.95           C
ATOM   3670  OD1 ASP A 231      14.761  -7.688 -31.059  1.00106.60           O
ATOM   3671  OD2 ASP A 231      13.868  -6.586 -32.748  1.00116.73           O1-
ATOM   3672  HN  ASP A 231      14.952 -10.494 -32.314  1.00  0.00           H
ATOM   3673  HA  ASP A 231      13.633  -9.852 -30.547  1.00  0.00           H
ATOM   3674 1HB  ASP A 231      12.240  -8.485 -32.919  1.00  0.00           H
ATOM   3675 2HB  ASP A 231      11.971  -8.065 -31.248  1.00  0.00           H
ATOM   3676  N   GLY A 232      12.014 -12.089 -31.404  1.00 60.51           N
ATOM   3677  CA  GLY A 232      10.964 -13.078 -31.100  1.00 53.77           C
ATOM   3678  C   GLY A 232      10.780 -13.264 -29.602  1.00 51.17           C
ATOM   3679  O   GLY A 232      11.575 -12.713 -28.823  1.00 60.20           O
ATOM   3680  HN  GLY A 232      12.905 -12.412 -31.744  1.00  0.00           H
ATOM   3681 1HA  GLY A 232      11.293 -14.025 -31.499  1.00  0.00           H
ATOM   3682 2HA  GLY A 232      10.029 -12.794 -31.585  1.00  0.00           H
ATOM   3683  N   PHE A 233       9.776 -14.053 -29.224  1.00 51.39           N
ATOM   3684  CA  PHE A 233       9.359 -14.341 -27.830  1.00 56.87           C
ATOM   3685  C   PHE A 233      10.532 -14.924 -27.031  1.00 60.69           C
ATOM   3686  O   PHE A 233      10.608 -14.682 -25.817  1.00 63.48           O
ATOM   3687  CB  PHE A 233       8.162 -15.295 -27.867  1.00 62.57           C
ATOM   3688  CG  PHE A 233       7.819 -15.952 -26.557  1.00 64.97           C
ATOM   3689  CD1 PHE A 233       7.032 -15.298 -25.622  1.00 67.97           C
ATOM   3690  CE1 PHE A 233       6.708 -15.909 -24.420  1.00 82.24           C
ATOM   3691  CZ  PHE A 233       7.161 -17.179 -24.146  1.00 77.62           C
ATOM   3692  CD2 PHE A 233       8.265 -17.232 -26.269  1.00 65.17           C
ATOM   3693  CE2 PHE A 233       7.938 -17.841 -25.069  1.00 64.66           C
ATOM   3694  HN  PHE A 233       9.226 -14.455 -29.962  1.00  0.00           H
ATOM   3695  HA  PHE A 233       9.077 -13.405 -27.343  1.00  0.00           H
ATOM   3696 1HB  PHE A 233       7.282 -14.758 -28.222  1.00  0.00           H
ATOM   3697 2HB  PHE A 233       8.346 -16.088 -28.591  1.00  0.00           H
ATOM   3698  HD1 PHE A 233       6.694 -14.289 -25.805  1.00  0.00           H
ATOM   3699  HE1 PHE A 233       6.142 -15.369 -23.674  1.00  0.00           H
ATOM   3700  HZ  PHE A 233       6.943 -17.629 -23.188  1.00  0.00           H
ATOM   3701  HD2 PHE A 233       8.891 -17.758 -26.973  1.00  0.00           H
ATOM   3702  HE2 PHE A 233       8.319 -18.825 -24.841  1.00  0.00           H
ATOM   3703  N   LEU A 234      11.414 -15.682 -27.686  1.00 62.01           N
ATOM   3704  CA  LEU A 234      12.482 -16.467 -27.008  1.00 61.40           C
ATOM   3705  C   LEU A 234      13.749 -15.621 -26.816  1.00 58.50           C
ATOM   3706  O   LEU A 234      14.600 -16.040 -26.011  1.00 58.03           O
ATOM   3707  CB  LEU A 234      12.779 -17.730 -27.822  1.00 58.03           C
ATOM   3708  CG  LEU A 234      11.703 -18.812 -27.760  1.00 55.58           C
ATOM   3709  CD1 LEU A 234      12.097 -20.010 -28.609  1.00 53.75           C
ATOM   3710  CD2 LEU A 234      11.432 -19.235 -26.322  1.00 54.14           C
ATOM   3711  HN  LEU A 234      11.304 -15.808 -28.688  1.00  0.00           H
ATOM   3712  HA  LEU A 234      12.172 -16.709 -25.992  1.00  0.00           H
ATOM   3713 1HB  LEU A 234      13.023 -17.469 -28.850  1.00  0.00           H
ATOM   3714 2HB  LEU A 234      13.704 -18.164 -27.436  1.00  0.00           H
ATOM   3715  HG  LEU A 234      10.784 -18.395 -28.172  1.00  0.00           H
ATOM   3716 1HD1 LEU A 234      11.347 -20.799 -28.574  1.00  0.00           H
ATOM   3717 2HD1 LEU A 234      12.194 -19.689 -29.644  1.00  0.00           H
ATOM   3718 3HD1 LEU A 234      13.052 -20.428 -28.296  1.00  0.00           H
ATOM   3719 1HD2 LEU A 234      10.712 -20.052 -26.290  1.00  0.00           H
ATOM   3720 2HD2 LEU A 234      12.337 -19.590 -25.832  1.00  0.00           H
ATOM   3721 3HD2 LEU A 234      11.001 -18.442 -25.710  1.00  0.00           H
ATOM   3722  N   TYR A 235      13.891 -14.492 -27.518  1.00 49.99           N
ATOM   3723  CA  TYR A 235      15.008 -13.544 -27.276  1.00 52.94           C
ATOM   3724  C   TYR A 235      14.634 -12.675 -26.070  1.00 55.78           C
ATOM   3725  O   TYR A 235      14.330 -11.487 -26.239  1.00 63.40           O
ATOM   3726  CB  TYR A 235      15.368 -12.714 -28.510  1.00 49.47           C
ATOM   3727  CG  TYR A 235      16.747 -12.112 -28.401  1.00 58.37           C
ATOM   3728  CD1 TYR A 235      17.873 -12.860 -28.709  1.00 56.32           C
ATOM   3729  CE1 TYR A 235      19.149 -12.336 -28.581  1.00 58.22           C
ATOM   3730  CZ  TYR A 235      19.317 -11.045 -28.114  1.00 59.68           C
ATOM   3731  OH  TYR A 235      20.572 -10.524 -27.987  1.00 78.27           O
ATOM   3732  CD2 TYR A 235      16.938 -10.827 -27.917  1.00 57.84           C
ATOM   3733  CE2 TYR A 235      18.208 -10.286 -27.784  1.00 57.30           C
ATOM   3734  HN  TYR A 235      13.082 -14.133 -28.014  1.00  0.00           H
ATOM   3735  HA  TYR A 235      15.895 -14.122 -27.008  1.00  0.00           H
ATOM   3736 1HB  TYR A 235      15.350 -13.347 -29.396  1.00  0.00           H
ATOM   3737 2HB  TYR A 235      14.627 -11.932 -28.695  1.00  0.00           H
ATOM   3738  HD1 TYR A 235      17.752 -13.869 -29.072  1.00  0.00           H
ATOM   3739  HE1 TYR A 235      20.009 -12.935 -28.846  1.00  0.00           H
ATOM   3740  HH  TYR A 235      20.550  -9.601 -27.789  1.00  0.00           H
ATOM   3741  HD2 TYR A 235      16.081 -10.223 -27.648  1.00  0.00           H
ATOM   3742  HE2 TYR A 235      18.305  -9.276 -27.415  1.00  0.00           H
ATOM   3743  N   SER A 236      14.684 -13.280 -24.882  1.00 56.56           N
ATOM   3744  CA  SER A 236      14.081 -12.772 -23.625  1.00 56.81           C
ATOM   3745  C   SER A 236      14.488 -13.672 -22.455  1.00 57.00           C
ATOM   3746  O   SER A 236      15.154 -14.703 -22.689  1.00 54.59           O
ATOM   3747  CB  SER A 236      12.593 -12.756 -23.754  1.00 59.31           C
ATOM   3748  OG  SER A 236      12.109 -14.091 -23.832  1.00 58.41           O
ATOM   3749  HN  SER A 236      14.906 -14.268 -24.861  1.00  0.00           H
ATOM   3750  HA  SER A 236      14.449 -11.760 -23.445  1.00  0.00           H
ATOM   3751 1HB  SER A 236      12.086 -12.285 -22.917  1.00  0.00           H
ATOM   3752 2HB  SER A 236      12.275 -12.196 -24.635  1.00  0.00           H
ATOM   3753  HG1 SER A 236      11.370 -14.136 -24.451  1.00  0.00           H
ATOM   3754  N   GLU A 237      14.040 -13.327 -21.249  1.00 52.40           N
ATOM   3755  CA  GLU A 237      14.239 -14.154 -20.033  1.00 62.31           C
ATOM   3756  C   GLU A 237      13.526 -15.497 -20.239  1.00 61.48           C
ATOM   3757  O   GLU A 237      13.976 -16.500 -19.645  1.00 54.09           O
ATOM   3758  CB  GLU A 237      13.760 -13.390 -18.794  1.00 52.25           C
ATOM   3759  CG  GLU A 237      12.266 -13.136 -18.754  1.00 52.98           C
ATOM   3760  CD  GLU A 237      11.787 -12.511 -17.454  1.00 57.35           C
ATOM   3761  OE1 GLU A 237      12.616 -11.890 -16.760  1.00 62.49           O
ATOM   3762  OE2 GLU A 237      10.594 -12.662 -17.131  1.00 73.14           O1-
ATOM   3763  HN  GLU A 237      13.539 -12.435 -21.161  1.00  0.00           H
ATOM   3764  HA  GLU A 237      15.304 -14.357 -19.939  1.00  0.00           H
ATOM   3765 1HB  GLU A 237      13.970 -14.011 -17.932  1.00  0.00           H
ATOM   3766 2HB  GLU A 237      14.311 -12.455 -18.674  1.00  0.00           H
ATOM   3767 1HG  GLU A 237      11.950 -12.491 -19.571  1.00  0.00           H
ATOM   3768 2HG  GLU A 237      11.693 -14.058 -18.865  1.00  0.00           H
ATOM   3769  N   ASP A 238      12.471 -15.521 -21.064  1.00 56.86           N
ATOM   3770  CA  ASP A 238      11.671 -16.745 -21.352  1.00 59.59           C
ATOM   3771  C   ASP A 238      12.539 -17.746 -22.123  1.00 53.72           C
ATOM   3772  O   ASP A 238      12.447 -18.952 -21.828  1.00 56.44           O
ATOM   3773  CB  ASP A 238      10.383 -16.401 -22.105  1.00 60.14           C
ATOM   3774  CG  ASP A 238       9.463 -15.489 -21.314  1.00 60.06           C
ATOM   3775  OD1 ASP A 238       9.075 -15.878 -20.196  1.00 69.00           O
ATOM   3776  OD2 ASP A 238       9.166 -14.388 -21.809  1.00 74.67           O1-
ATOM   3777  HN  ASP A 238      12.157 -14.654 -21.488  1.00  0.00           H
ATOM   3778  HA  ASP A 238      11.397 -17.195 -20.394  1.00  0.00           H
ATOM   3779 1HB  ASP A 238      10.583 -15.953 -23.076  1.00  0.00           H
ATOM   3780 2HB  ASP A 238       9.821 -17.311 -22.306  1.00  0.00           H
ATOM   3781  N   GLY A 239      13.350 -17.256 -23.068  1.00 58.91           N
ATOM   3782  CA  GLY A 239      14.315 -18.059 -23.843  1.00 58.76           C
ATOM   3783  C   GLY A 239      15.459 -18.553 -22.971  1.00 50.20           C
ATOM   3784  O   GLY A 239      15.939 -19.678 -23.197  1.00 52.35           O
ATOM   3785  HN  GLY A 239      13.318 -16.250 -23.217  1.00  0.00           H
ATOM   3786 1HA  GLY A 239      14.914 -17.535 -24.542  1.00  0.00           H
ATOM   3787 2HA  GLY A 239      13.826 -18.887 -24.350  1.00  0.00           H
ATOM   3788  N   VAL A 240      15.891 -17.741 -22.006  1.00 52.57           N
ATOM   3789  CA  VAL A 240      16.953 -18.120 -21.031  1.00 53.10           C
ATOM   3790  C   VAL A 240      16.427 -19.291 -20.197  1.00 50.47           C
ATOM   3791  O   VAL A 240      17.115 -20.326 -20.123  1.00 49.73           O
ATOM   3792  CB  VAL A 240      17.373 -16.927 -20.155  1.00 48.56           C
ATOM   3793  CG1 VAL A 240      18.304 -17.363 -19.035  1.00 50.13           C
ATOM   3794  CG2 VAL A 240      18.008 -15.824 -20.991  1.00 47.96           C
ATOM   3795  HN  VAL A 240      15.461 -16.824 -21.929  1.00  0.00           H
ATOM   3796  HA  VAL A 240      17.821 -18.474 -21.592  1.00  0.00           H
ATOM   3797  HB  VAL A 240      16.493 -16.503 -19.672  1.00  0.00           H
ATOM   3798 1HG1 VAL A 240      18.750 -16.499 -18.544  1.00  0.00           H
ATOM   3799 2HG1 VAL A 240      17.784 -17.921 -18.254  1.00  0.00           H
ATOM   3800 3HG1 VAL A 240      19.121 -17.985 -19.401  1.00  0.00           H
ATOM   3801 1HG2 VAL A 240      18.479 -15.051 -20.388  1.00  0.00           H
ATOM   3802 2HG2 VAL A 240      18.774 -16.213 -21.660  1.00  0.00           H
ATOM   3803 3HG2 VAL A 240      17.277 -15.326 -21.623  1.00  0.00           H
ATOM   3804  N   MET A 241      15.233 -19.143 -19.624  1.00 50.16           N
ATOM   3805  CA  MET A 241      14.573 -20.202 -18.818  1.00 53.41           C
ATOM   3806  C   MET A 241      14.458 -21.475 -19.665  1.00 54.29           C
ATOM   3807  O   MET A 241      14.804 -22.555 -19.157  1.00 54.30           O
ATOM   3808  CB  MET A 241      13.177 -19.764 -18.368  1.00 54.89           C
ATOM   3809  CG  MET A 241      13.191 -18.605 -17.392  1.00 52.27           C
ATOM   3810  SD  MET A 241      11.528 -17.957 -17.108  1.00 60.00           S
ATOM   3811  CE  MET A 241      10.871 -19.175 -15.976  1.00 53.46           C
ATOM   3812  HN  MET A 241      14.756 -18.247 -19.725  1.00  0.00           H
ATOM   3813  HA  MET A 241      15.197 -20.415 -17.947  1.00  0.00           H
ATOM   3814 1HB  MET A 241      12.585 -19.476 -19.239  1.00  0.00           H
ATOM   3815 2HB  MET A 241      12.652 -20.607 -17.919  1.00  0.00           H
ATOM   3816 1HG  MET A 241      13.623 -18.905 -16.439  1.00  0.00           H
ATOM   3817 2HG  MET A 241      13.822 -17.790 -17.725  1.00  0.00           H
ATOM   3818 1HE  MET A 241       9.819 -18.960 -15.792  1.00  0.00           H
ATOM   3819 2HE  MET A 241      10.945 -20.180 -16.387  1.00  0.00           H
ATOM   3820 3HE  MET A 241      11.397 -19.131 -15.026  1.00  0.00           H
ATOM   3821  N   ALA A 242      13.980 -21.343 -20.904  1.00 57.72           N
ATOM   3822  CA  ALA A 242      13.736 -22.461 -21.845  1.00 60.74           C
ATOM   3823  C   ALA A 242      15.054 -23.195 -22.122  1.00 55.27           C
ATOM   3824  O   ALA A 242      15.081 -24.433 -22.017  1.00 54.33           O
ATOM   3825  CB  ALA A 242      13.114 -21.941 -23.120  1.00 52.87           C
ATOM   3826  HN  ALA A 242      13.674 -20.411 -21.182  1.00  0.00           H
ATOM   3827  HA  ALA A 242      13.046 -23.159 -21.367  1.00  0.00           H
ATOM   3828 1HB  ALA A 242      12.168 -21.435 -22.920  1.00  0.00           H
ATOM   3829 2HB  ALA A 242      13.761 -21.225 -23.627  1.00  0.00           H
ATOM   3830 3HB  ALA A 242      12.911 -22.751 -23.821  1.00  0.00           H
ATOM   3831  N   ARG A 243      16.111 -22.457 -22.463  1.00 51.13           N
ATOM   3832  CA  ARG A 243      17.440 -23.039 -22.781  1.00 54.10           C
ATOM   3833  C   ARG A 243      17.944 -23.855 -21.584  1.00 53.79           C
ATOM   3834  O   ARG A 243      18.338 -25.016 -21.786  1.00 50.69           O
ATOM   3835  CB  ARG A 243      18.444 -21.943 -23.142  1.00 51.75           C
ATOM   3836  CG  ARG A 243      19.883 -22.435 -23.202  1.00 51.03           C
ATOM   3837  CD  ARG A 243      20.845 -21.308 -23.504  1.00 51.50           C
ATOM   3838  NE  ARG A 243      21.088 -21.148 -24.928  1.00 51.06           N
ATOM   3839  CZ  ARG A 243      21.916 -20.249 -25.447  1.00 51.96           C
ATOM   3840  NH1 ARG A 243      22.561 -19.414 -24.652  1.00 52.14           N
ATOM   3841  NH2 ARG A 243      22.100 -20.192 -26.754  1.00 50.36           N1+
ATOM   3842  HN  ARG A 243      15.992 -21.445 -22.517  1.00  0.00           H
ATOM   3843  HA  ARG A 243      17.325 -23.717 -23.629  1.00  0.00           H
ATOM   3844 1HB  ARG A 243      18.167 -21.487 -24.093  1.00  0.00           H
ATOM   3845 2HB  ARG A 243      18.376 -21.140 -22.404  1.00  0.00           H
ATOM   3846 1HG  ARG A 243      20.213 -22.845 -22.247  1.00  0.00           H
ATOM   3847 2HG  ARG A 243      19.983 -23.242 -23.929  1.00  0.00           H
ATOM   3848 1HD  ARG A 243      20.493 -20.366 -23.078  1.00  0.00           H
ATOM   3849 2HD  ARG A 243      21.807 -21.509 -23.028  1.00  0.00           H
ATOM   3850  HE  ARG A 243      20.627 -21.815 -25.549  1.00  0.00           H
ATOM   3851 1HH1 ARG A 243      23.152 -18.656 -25.041  1.00  0.00           H
ATOM   3852 2HH1 ARG A 243      22.383 -19.282 -23.646  1.00  0.00           H
ATOM   3853 1HH2 ARG A 243      22.866 -19.584 -27.070  1.00  0.00           H
ATOM   3854 2HH2 ARG A 243      21.677 -20.810 -27.436  1.00  0.00           H
ATOM   3855  N   GLN A 244      17.939 -23.269 -20.385  1.00 51.31           N
ATOM   3856  CA  GLN A 244      18.542 -23.888 -19.175  1.00 51.17           C
ATOM   3857  C   GLN A 244      17.694 -25.093 -18.754  1.00 49.11           C
ATOM   3858  O   GLN A 244      18.280 -26.090 -18.290  1.00 50.69           O
ATOM   3859  CB  GLN A 244      18.703 -22.852 -18.059  1.00 46.16           C
ATOM   3860  CG  GLN A 244      19.628 -21.702 -18.435  1.00 45.96           C
ATOM   3861  CD  GLN A 244      20.986 -22.160 -18.911  1.00 48.72           C
ATOM   3862  OE1 GLN A 244      21.483 -23.211 -18.513  1.00 52.62           O
ATOM   3863  NE2 GLN A 244      21.606 -21.361 -19.765  1.00 48.39           N
ATOM   3864  HN  GLN A 244      17.568 -22.322 -20.314  1.00  0.00           H
ATOM   3865  HA  GLN A 244      19.503 -24.314 -19.461  1.00  0.00           H
ATOM   3866 1HB  GLN A 244      17.729 -22.447 -17.778  1.00  0.00           H
ATOM   3867 2HB  GLN A 244      19.093 -23.341 -17.164  1.00  0.00           H
ATOM   3868 1HG  GLN A 244      19.183 -21.086 -19.211  1.00  0.00           H
ATOM   3869 2HG  GLN A 244      19.788 -21.035 -17.591  1.00  0.00           H
ATOM   3870 1HE2 GLN A 244      22.558 -21.569 -20.054  1.00  0.00           H
ATOM   3871 2HE2 GLN A 244      21.217 -20.472 -20.065  1.00  0.00           H
ATOM   3872  N   LEU A 245      16.373 -25.022 -18.933  1.00 51.25           N
ATOM   3873  CA  LEU A 245      15.459 -26.171 -18.688  1.00 53.72           C
ATOM   3874  C   LEU A 245      15.810 -27.311 -19.650  1.00 50.70           C
ATOM   3875  O   LEU A 245      15.967 -28.453 -19.180  1.00 48.49           O
ATOM   3876  CB  LEU A 245      14.003 -25.735 -18.878  1.00 52.25           C
ATOM   3877  CG  LEU A 245      12.976 -26.863 -18.782  1.00 52.53           C
ATOM   3878  CD1 LEU A 245      13.108 -27.609 -17.461  1.00 54.32           C
ATOM   3879  CD2 LEU A 245      11.562 -26.327 -18.955  1.00 55.71           C
ATOM   3880  HN  LEU A 245      15.973 -24.141 -19.254  1.00  0.00           H
ATOM   3881  HA  LEU A 245      15.623 -26.512 -17.667  1.00  0.00           H
ATOM   3882 1HB  LEU A 245      13.774 -24.964 -18.142  1.00  0.00           H
ATOM   3883 2HB  LEU A 245      13.893 -25.243 -19.846  1.00  0.00           H
ATOM   3884  HG  LEU A 245      13.134 -27.570 -19.597  1.00  0.00           H
ATOM   3885 1HD1 LEU A 245      12.296 -28.324 -17.331  1.00  0.00           H
ATOM   3886 2HD1 LEU A 245      14.032 -28.182 -17.397  1.00  0.00           H
ATOM   3887 3HD1 LEU A 245      13.078 -26.941 -16.603  1.00  0.00           H
ATOM   3888 1HD2 LEU A 245      10.822 -27.127 -18.929  1.00  0.00           H
ATOM   3889 2HD2 LEU A 245      11.302 -25.609 -18.175  1.00  0.00           H
ATOM   3890 3HD2 LEU A 245      11.449 -25.815 -19.912  1.00  0.00           H
ATOM   3891  N   VAL A 246      15.930 -27.010 -20.947  1.00 49.05           N
ATOM   3892  CA  VAL A 246      16.165 -28.022 -22.020  1.00 55.16           C
ATOM   3893  C   VAL A 246      17.528 -28.690 -21.792  1.00 48.16           C
ATOM   3894  O   VAL A 246      17.586 -29.931 -21.832  1.00 52.43           O
ATOM   3895  CB  VAL A 246      16.060 -27.399 -23.426  1.00 52.40           C
ATOM   3896  CG1 VAL A 246      16.632 -28.316 -24.496  1.00 51.78           C
ATOM   3897  CG2 VAL A 246      14.625 -27.023 -23.759  1.00 53.97           C
ATOM   3898  HN  VAL A 246      15.768 -26.045 -21.232  1.00  0.00           H
ATOM   3899  HA  VAL A 246      15.405 -28.799 -21.918  1.00  0.00           H
ATOM   3900  HB  VAL A 246      16.651 -26.480 -23.434  1.00  0.00           H
ATOM   3901 1HG1 VAL A 246      16.480 -27.895 -25.491  1.00  0.00           H
ATOM   3902 2HG1 VAL A 246      17.704 -28.493 -24.410  1.00  0.00           H
ATOM   3903 3HG1 VAL A 246      16.126 -29.279 -24.470  1.00  0.00           H
ATOM   3904 1HG2 VAL A 246      14.575 -26.423 -24.666  1.00  0.00           H
ATOM   3905 2HG2 VAL A 246      14.010 -27.909 -23.918  1.00  0.00           H
ATOM   3906 3HG2 VAL A 246      14.143 -26.454 -22.967  1.00  0.00           H
ATOM   3907  N   TYR A 247      18.579 -27.903 -21.555  1.00 49.56           N
ATOM   3908  CA  TYR A 247      19.944 -28.413 -21.267  1.00 48.66           C
ATOM   3909  C   TYR A 247      19.869 -29.376 -20.076  1.00 48.42           C
ATOM   3910  O   TYR A 247      20.459 -30.471 -20.141  1.00 52.39           O
ATOM   3911  CB  TYR A 247      20.927 -27.264 -21.019  1.00 47.33           C
ATOM   3912  CG  TYR A 247      21.572 -26.689 -22.257  1.00 49.02           C
ATOM   3913  CD1 TYR A 247      21.766 -27.459 -23.392  1.00 57.34           C
ATOM   3914  CE1 TYR A 247      22.368 -26.942 -24.527  1.00 56.08           C
ATOM   3915  CZ  TYR A 247      22.814 -25.634 -24.538  1.00 58.95           C
ATOM   3916  OH  TYR A 247      23.418 -25.130 -25.655  1.00 62.29           O
ATOM   3917  CD2 TYR A 247      22.035 -25.383 -22.284  1.00 62.30           C
ATOM   3918  CE2 TYR A 247      22.649 -24.852 -23.408  1.00 59.14           C
ATOM   3919  HN  TYR A 247      18.433 -26.893 -21.582  1.00  0.00           H
ATOM   3920  HA  TYR A 247      20.219 -29.077 -22.078  1.00  0.00           H
ATOM   3921 1HB  TYR A 247      20.445 -26.467 -20.450  1.00  0.00           H
ATOM   3922 2HB  TYR A 247      21.715 -27.633 -20.380  1.00  0.00           H
ATOM   3923  HD1 TYR A 247      21.470 -28.487 -23.458  1.00  0.00           H
ATOM   3924  HE1 TYR A 247      22.492 -27.552 -25.410  1.00  0.00           H
ATOM   3925  HH  TYR A 247      23.789 -24.240 -25.590  1.00  0.00           H
ATOM   3926  HD2 TYR A 247      21.913 -24.753 -21.413  1.00  0.00           H
ATOM   3927  HE2 TYR A 247      22.993 -23.827 -23.396  1.00  0.00           H
ATOM   3928  N   THR A 248      19.146 -28.995 -19.021  1.00 45.29           N
ATOM   3929  CA  THR A 248      19.040 -29.798 -17.774  1.00 47.20           C
ATOM   3930  C   THR A 248      18.275 -31.095 -18.068  1.00 49.61           C
ATOM   3931  O   THR A 248      18.732 -32.157 -17.618  1.00 55.44           O
ATOM   3932  CB  THR A 248      18.420 -28.983 -16.634  1.00 48.74           C
ATOM   3933  OG1 THR A 248      19.290 -27.881 -16.365  1.00 49.17           O
ATOM   3934  CG2 THR A 248      18.220 -29.799 -15.377  1.00 49.32           C
ATOM   3935  HN  THR A 248      18.686 -28.092 -19.050  1.00  0.00           H
ATOM   3936  HA  THR A 248      20.052 -30.087 -17.479  1.00  0.00           H
ATOM   3937  HB  THR A 248      17.450 -28.585 -16.942  1.00  0.00           H
ATOM   3938  HG1 THR A 248      19.068 -27.184 -16.990  1.00  0.00           H
ATOM   3939 1HG2 THR A 248      17.859 -29.176 -14.560  1.00  0.00           H
ATOM   3940 2HG2 THR A 248      17.482 -30.591 -15.505  1.00  0.00           H
ATOM   3941 3HG2 THR A 248      19.152 -30.260 -15.052  1.00  0.00           H
ATOM   3942  N   ILE A 249      17.162 -31.018 -18.799  1.00 52.68           N
ATOM   3943  CA  ILE A 249      16.366 -32.216 -19.203  1.00 52.70           C
ATOM   3944  C   ILE A 249      17.254 -33.123 -20.064  1.00 51.64           C
ATOM   3945  O   ILE A 249      17.320 -34.327 -19.783  1.00 50.96           O
ATOM   3946  CB  ILE A 249      15.075 -31.805 -19.938  1.00 55.39           C
ATOM   3947  CG2 ILE A 249      14.496 -32.980 -20.712  1.00 53.95           C
ATOM   3948  CG1 ILE A 249      14.046 -31.201 -18.977  1.00 54.49           C
ATOM   3949  CD1 ILE A 249      12.882 -30.527 -19.675  1.00 54.53           C
ATOM   3950  HN  ILE A 249      16.836 -30.099 -19.095  1.00  0.00           H
ATOM   3951  HA  ILE A 249      16.108 -32.774 -18.301  1.00  0.00           H
ATOM   3952  HB  ILE A 249      15.339 -31.039 -20.670  1.00  0.00           H
ATOM   3953 1HG2 ILE A 249      13.539 -32.728 -21.166  1.00  0.00           H
ATOM   3954 2HG2 ILE A 249      15.118 -33.297 -21.550  1.00  0.00           H
ATOM   3955 3HG2 ILE A 249      14.326 -33.844 -20.068  1.00  0.00           H
ATOM   3956 1HG1 ILE A 249      13.674 -31.963 -18.290  1.00  0.00           H
ATOM   3957 2HG1 ILE A 249      14.532 -30.455 -18.347  1.00  0.00           H
ATOM   3958  HD1 ILE A 249      12.247 -30.010 -18.956  1.00  0.00           H
ATOM   3959  HD2 ILE A 249      13.230 -29.785 -20.394  1.00  0.00           H
ATOM   3960  HD3 ILE A 249      12.243 -31.233 -20.202  1.00  0.00           H
ATOM   3961  N   ALA A 250      17.919 -32.557 -21.072  1.00 48.13           N
ATOM   3962  CA  ALA A 250      18.801 -33.290 -22.008  1.00 52.39           C
ATOM   3963  C   ALA A 250      19.896 -34.021 -21.220  1.00 51.22           C
ATOM   3964  O   ALA A 250      20.084 -35.233 -21.455  1.00 53.76           O
ATOM   3965  CB  ALA A 250      19.379 -32.336 -23.027  1.00 48.03           C
ATOM   3966  HN  ALA A 250      17.802 -31.552 -21.221  1.00  0.00           H
ATOM   3967  HA  ALA A 250      18.198 -34.037 -22.526  1.00  0.00           H
ATOM   3968 1HB  ALA A 250      18.596 -31.765 -23.524  1.00  0.00           H
ATOM   3969 2HB  ALA A 250      20.064 -31.619 -22.575  1.00  0.00           H
ATOM   3970 3HB  ALA A 250      19.919 -32.878 -23.804  1.00  0.00           H
ATOM   3971  N   ASP A 251      20.582 -33.318 -20.311  1.00 51.25           N
ATOM   3972  CA  ASP A 251      21.734 -33.866 -19.541  1.00 51.55           C
ATOM   3973  C   ASP A 251      21.247 -35.023 -18.664  1.00 47.84           C
ATOM   3974  O   ASP A 251      21.917 -36.068 -18.644  1.00 52.72           O
ATOM   3975  CB  ASP A 251      22.501 -32.766 -18.774  1.00 53.79           C
ATOM   3976  CG  ASP A 251      23.490 -31.926 -19.606  1.00 56.58           C
ATOM   3977  OD1 ASP A 251      23.788 -32.254 -20.796  1.00 59.20           O
ATOM   3978  OD2 ASP A 251      24.048 -30.976 -18.994  1.00 56.47           O1-
ATOM   3979  HN  ASP A 251      20.368 -32.326 -20.210  1.00  0.00           H
ATOM   3980  HA  ASP A 251      22.413 -34.358 -20.234  1.00  0.00           H
ATOM   3981 1HB  ASP A 251      21.786 -32.105 -18.278  1.00  0.00           H
ATOM   3982 2HB  ASP A 251      23.107 -33.223 -17.985  1.00  0.00           H
ATOM   3983  N   VAL A 252      20.116 -34.857 -17.978  1.00 50.32           N
ATOM   3984  CA  VAL A 252      19.531 -35.913 -17.100  1.00 49.51           C
ATOM   3985  C   VAL A 252      19.182 -37.124 -17.972  1.00 51.45           C
ATOM   3986  O   VAL A 252      19.475 -38.258 -17.552  1.00 49.70           O
ATOM   3987  CB  VAL A 252      18.302 -35.393 -16.325  1.00 49.17           C
ATOM   3988  CG1 VAL A 252      17.557 -36.517 -15.621  1.00 53.33           C
ATOM   3989  CG2 VAL A 252      18.685 -34.307 -15.333  1.00 60.05           C
ATOM   3990  HN  VAL A 252      19.648 -33.955 -18.023  1.00  0.00           H
ATOM   3991  HA  VAL A 252      20.298 -36.228 -16.389  1.00  0.00           H
ATOM   3992  HB  VAL A 252      17.615 -34.942 -17.045  1.00  0.00           H
ATOM   3993 1HG1 VAL A 252      16.787 -36.118 -14.960  1.00  0.00           H
ATOM   3994 2HG1 VAL A 252      17.044 -37.181 -16.318  1.00  0.00           H
ATOM   3995 3HG1 VAL A 252      18.228 -37.124 -15.011  1.00  0.00           H
ATOM   3996 1HG2 VAL A 252      17.807 -33.786 -14.950  1.00  0.00           H
ATOM   3997 2HG2 VAL A 252      19.222 -34.720 -14.479  1.00  0.00           H
ATOM   3998 3HG2 VAL A 252      19.347 -33.556 -15.757  1.00  0.00           H
ATOM   3999  N   SER A 253      18.582 -36.885 -19.141  1.00 57.20           N
ATOM   4000  CA  SER A 253      18.068 -37.927 -20.071  1.00 58.08           C
ATOM   4001  C   SER A 253      19.235 -38.681 -20.718  1.00 51.48           C
ATOM   4002  O   SER A 253      19.210 -39.920 -20.723  1.00 53.12           O
ATOM   4003  CB  SER A 253      17.166 -37.320 -21.116  1.00 55.67           C
ATOM   4004  OG  SER A 253      16.034 -36.711 -20.508  1.00 54.03           O
ATOM   4005  HN  SER A 253      18.410 -35.912 -19.377  1.00  0.00           H
ATOM   4006  HA  SER A 253      17.493 -38.643 -19.485  1.00  0.00           H
ATOM   4007 1HB  SER A 253      17.697 -36.570 -21.704  1.00  0.00           H
ATOM   4008 2HB  SER A 253      16.821 -38.083 -21.812  1.00  0.00           H
ATOM   4009  HG1 SER A 253      16.323 -35.893 -20.102  1.00  0.00           H
ATOM   4010  N   SER A 254      20.217 -37.950 -21.246  1.00 46.15           N
ATOM   4011  CA  SER A 254      21.346 -38.505 -22.032  1.00 48.21           C
ATOM   4012  C   SER A 254      22.348 -39.205 -21.119  1.00 49.24           C
ATOM   4013  O   SER A 254      23.127 -40.033 -21.584  1.00 54.23           O
ATOM   4014  CB  SER A 254      22.019 -37.356 -22.824  1.00 51.71           C
ATOM   4015  OG  SER A 254      22.781 -36.500 -21.999  1.00 53.49           O
ATOM   4016  HN  SER A 254      20.176 -36.930 -21.173  1.00  0.00           H
ATOM   4017  HA  SER A 254      20.950 -39.239 -22.739  1.00  0.00           H
ATOM   4018 1HB  SER A 254      22.651 -37.814 -23.598  1.00  0.00           H
ATOM   4019 2HB  SER A 254      21.216 -36.824 -23.348  1.00  0.00           H
ATOM   4020  HG1 SER A 254      22.669 -35.574 -22.304  1.00  0.00           H
ATOM   4021  N   LYS A 255      22.332 -38.873 -19.824  1.00 46.76           N
ATOM   4022  CA  LYS A 255      23.335 -39.402 -18.910  1.00 51.74           C
ATOM   4023  C   LYS A 255      22.705 -40.399 -17.940  1.00 49.91           C
ATOM   4024  O   LYS A 255      23.143 -41.545 -17.858  1.00 50.68           O
ATOM   4025  CB  LYS A 255      24.078 -38.283 -18.152  1.00 57.56           C
ATOM   4026  CG  LYS A 255      24.789 -37.299 -19.077  1.00 54.81           C
ATOM   4027  CD  LYS A 255      25.483 -36.167 -18.317  1.00 54.16           C
ATOM   4028  CE  LYS A 255      25.667 -34.945 -19.212  1.00 60.27           C
ATOM   4029  NZ  LYS A 255      26.505 -35.186 -20.394  1.00 59.82           N1+
ATOM   4030  HN  LYS A 255      21.785 -38.072 -19.531  1.00  0.00           H
ATOM   4031  HA  LYS A 255      24.109 -39.966 -19.437  1.00  0.00           H
ATOM   4032 1HB  LYS A 255      23.397 -37.768 -17.469  1.00  0.00           H
ATOM   4033 2HB  LYS A 255      24.845 -38.772 -17.549  1.00  0.00           H
ATOM   4034 1HG  LYS A 255      25.535 -37.847 -19.655  1.00  0.00           H
ATOM   4035 2HG  LYS A 255      24.093 -36.871 -19.802  1.00  0.00           H
ATOM   4036 1HD  LYS A 255      24.868 -35.850 -17.466  1.00  0.00           H
ATOM   4037 2HD  LYS A 255      26.454 -36.477 -17.919  1.00  0.00           H
ATOM   4038 1HE  LYS A 255      24.699 -34.585 -19.566  1.00  0.00           H
ATOM   4039 2HE  LYS A 255      26.140 -34.125 -18.667  1.00  0.00           H
ATOM   4040 1HZ  LYS A 255      27.546 -35.263 -20.116  1.00  0.00           H
ATOM   4041  N   VAL A 256      21.685 -39.954 -17.198  1.00 48.00           N
ATOM   4042  CA  VAL A 256      21.161 -40.743 -16.095  1.00 54.56           C
ATOM   4043  C   VAL A 256      20.188 -41.796 -16.635  1.00 49.25           C
ATOM   4044  O   VAL A 256      20.409 -42.993 -16.371  1.00 52.63           O
ATOM   4045  CB  VAL A 256      20.490 -39.868 -15.020  1.00 55.53           C
ATOM   4046  CG1 VAL A 256      19.836 -40.716 -13.937  1.00 54.68           C
ATOM   4047  CG2 VAL A 256      21.473 -38.883 -14.407  1.00 53.85           C
ATOM   4048  HN  VAL A 256      21.310 -39.026 -17.352  1.00  0.00           H
ATOM   4049  HA  VAL A 256      21.987 -41.277 -15.618  1.00  0.00           H
ATOM   4050  HB  VAL A 256      19.678 -39.289 -15.450  1.00  0.00           H
ATOM   4051 1HG1 VAL A 256      19.465 -40.090 -13.124  1.00  0.00           H
ATOM   4052 2HG1 VAL A 256      18.976 -41.283 -14.296  1.00  0.00           H
ATOM   4053 3HG1 VAL A 256      20.544 -41.422 -13.500  1.00  0.00           H
ATOM   4054 1HG2 VAL A 256      21.022 -38.323 -13.596  1.00  0.00           H
ATOM   4055 2HG2 VAL A 256      22.329 -39.405 -13.986  1.00  0.00           H
ATOM   4056 3HG2 VAL A 256      21.850 -38.162 -15.135  1.00  0.00           H
ATOM   4057  N   ILE A 257      19.139 -41.375 -17.339  1.00 46.93           N
ATOM   4058  CA  ILE A 257      18.086 -42.297 -17.857  1.00 56.75           C
ATOM   4059  C   ILE A 257      18.743 -43.292 -18.824  1.00 51.12           C
ATOM   4060  O   ILE A 257      18.463 -44.498 -18.719  1.00 51.63           O
ATOM   4061  CB  ILE A 257      16.927 -41.512 -18.502  1.00 54.52           C
ATOM   4062  CG2 ILE A 257      15.890 -42.465 -19.079  1.00 59.41           C
ATOM   4063  CG1 ILE A 257      16.303 -40.525 -17.511  1.00 59.54           C
ATOM   4064  CD1 ILE A 257      15.057 -39.834 -18.031  1.00 66.97           C
ATOM   4065  HN  ILE A 257      19.068 -40.378 -17.512  1.00  0.00           H
ATOM   4066  HA  ILE A 257      17.703 -42.868 -17.009  1.00  0.00           H
ATOM   4067  HB  ILE A 257      17.327 -40.945 -19.342  1.00  0.00           H
ATOM   4068 1HG2 ILE A 257      15.153 -41.931 -19.679  1.00  0.00           H
ATOM   4069 2HG2 ILE A 257      16.298 -43.228 -19.735  1.00  0.00           H
ATOM   4070 3HG2 ILE A 257      15.354 -42.985 -18.284  1.00  0.00           H
ATOM   4071 1HG1 ILE A 257      16.060 -41.033 -16.576  1.00  0.00           H
ATOM   4072 2HG1 ILE A 257      17.032 -39.757 -17.246  1.00  0.00           H
ATOM   4073  HD1 ILE A 257      14.748 -39.042 -17.347  1.00  0.00           H
ATOM   4074  HD2 ILE A 257      15.227 -39.365 -19.002  1.00  0.00           H
ATOM   4075  HD3 ILE A 257      14.212 -40.516 -18.124  1.00  0.00           H
ATOM   4076  N   TYR A 258      19.614 -42.805 -19.708  1.00 50.51           N
ATOM   4077  CA  TYR A 258      20.438 -43.634 -20.626  1.00 51.82           C
ATOM   4078  C   TYR A 258      21.158 -44.724 -19.818  1.00 51.75           C
ATOM   4079  O   TYR A 258      21.056 -45.910 -20.170  1.00 52.53           O
ATOM   4080  CB  TYR A 258      21.405 -42.725 -21.386  1.00 53.11           C
ATOM   4081  CG  TYR A 258      22.381 -43.418 -22.301  1.00 50.66           C
ATOM   4082  CD1 TYR A 258      21.978 -43.961 -23.511  1.00 60.77           C
ATOM   4083  CE1 TYR A 258      22.880 -44.582 -24.358  1.00 53.96           C
ATOM   4084  CZ  TYR A 258      24.216 -44.653 -24.005  1.00 53.82           C
ATOM   4085  OH  TYR A 258      25.121 -45.247 -24.831  1.00 57.60           O
ATOM   4086  CD2 TYR A 258      23.724 -43.492 -21.971  1.00 50.29           C
ATOM   4087  CE2 TYR A 258      24.641 -44.103 -22.810  1.00 57.48           C
ATOM   4088  HN  TYR A 258      19.732 -41.798 -19.740  1.00  0.00           H
ATOM   4089  HA  TYR A 258      19.784 -44.149 -21.325  1.00  0.00           H
ATOM   4090 1HB  TYR A 258      20.848 -41.994 -21.974  1.00  0.00           H
ATOM   4091 2HB  TYR A 258      21.977 -42.141 -20.663  1.00  0.00           H
ATOM   4092  HD1 TYR A 258      20.940 -43.900 -23.802  1.00  0.00           H
ATOM   4093  HE1 TYR A 258      22.547 -45.001 -25.296  1.00  0.00           H
ATOM   4094  HH  TYR A 258      26.023 -45.012 -24.599  1.00  0.00           H
ATOM   4095  HD2 TYR A 258      24.065 -43.086 -21.028  1.00  0.00           H
ATOM   4096  HE2 TYR A 258      25.678 -44.143 -22.511  1.00  0.00           H
ATOM   4097  N   GLY A 259      21.851 -44.325 -18.749  1.00 48.70           N
ATOM   4098  CA  GLY A 259      22.614 -45.230 -17.868  1.00 46.30           C
ATOM   4099  C   GLY A 259      21.718 -46.254 -17.192  1.00 46.22           C
ATOM   4100  O   GLY A 259      22.154 -47.405 -17.037  1.00 51.72           O
ATOM   4101  HN  GLY A 259      21.942 -43.332 -18.556  1.00  0.00           H
ATOM   4102 1HA  GLY A 259      23.136 -44.629 -17.123  1.00  0.00           H
ATOM   4103 2HA  GLY A 259      23.382 -45.730 -18.459  1.00  0.00           H
ATOM   4104  N   VAL A 260      20.512 -45.850 -16.790  1.00 52.56           N
ATOM   4105  CA  VAL A 260      19.522 -46.734 -16.106  1.00 54.55           C
ATOM   4106  C   VAL A 260      19.043 -47.792 -17.105  1.00 47.26           C
ATOM   4107  O   VAL A 260      18.998 -48.976 -16.728  1.00 49.77           O
ATOM   4108  CB  VAL A 260      18.348 -45.922 -15.523  1.00 56.14           C
ATOM   4109  CG1 VAL A 260      17.216 -46.818 -15.045  1.00 59.80           C
ATOM   4110  CG2 VAL A 260      18.807 -45.003 -14.400  1.00 53.41           C
ATOM   4111  HN  VAL A 260      20.292 -44.860 -16.889  1.00  0.00           H
ATOM   4112  HA  VAL A 260      20.036 -47.246 -15.291  1.00  0.00           H
ATOM   4113  HB  VAL A 260      17.946 -45.288 -16.315  1.00  0.00           H
ATOM   4114 1HG1 VAL A 260      16.453 -46.232 -14.530  1.00  0.00           H
ATOM   4115 2HG1 VAL A 260      16.706 -47.332 -15.860  1.00  0.00           H
ATOM   4116 3HG1 VAL A 260      17.569 -47.571 -14.337  1.00  0.00           H
ATOM   4117 1HG2 VAL A 260      18.055 -44.248 -14.170  1.00  0.00           H
ATOM   4118 2HG2 VAL A 260      18.992 -45.563 -13.482  1.00  0.00           H
ATOM   4119 3HG2 VAL A 260      19.733 -44.480 -14.620  1.00  0.00           H
ATOM   4120  N   LEU A 261      18.692 -47.378 -18.325  1.00 48.25           N
ATOM   4121  CA  LEU A 261      18.202 -48.284 -19.397  1.00 55.96           C
ATOM   4122  C   LEU A 261      19.298 -49.298 -19.741  1.00 55.52           C
ATOM   4123  O   LEU A 261      18.967 -50.492 -19.873  1.00 51.86           O
ATOM   4124  CB  LEU A 261      17.788 -47.460 -20.620  1.00 51.55           C
ATOM   4125  CG  LEU A 261      16.485 -46.673 -20.465  1.00 56.84           C
ATOM   4126  CD1 LEU A 261      16.008 -46.124 -21.804  1.00 54.98           C
ATOM   4127  CD2 LEU A 261      15.404 -47.534 -19.840  1.00 55.57           C
ATOM   4128  HN  LEU A 261      18.760 -46.379 -18.519  1.00  0.00           H
ATOM   4129  HA  LEU A 261      17.382 -48.881 -19.003  1.00  0.00           H
ATOM   4130 1HB  LEU A 261      18.599 -46.790 -20.916  1.00  0.00           H
ATOM   4131 2HB  LEU A 261      17.663 -48.159 -21.447  1.00  0.00           H
ATOM   4132  HG  LEU A 261      16.661 -45.826 -19.801  1.00  0.00           H
ATOM   4133 1HD1 LEU A 261      15.157 -45.452 -21.680  1.00  0.00           H
ATOM   4134 2HD1 LEU A 261      16.799 -45.555 -22.293  1.00  0.00           H
ATOM   4135 3HD1 LEU A 261      15.715 -46.919 -22.489  1.00  0.00           H
ATOM   4136 1HD2 LEU A 261      14.435 -47.036 -19.897  1.00  0.00           H
ATOM   4137 2HD2 LEU A 261      15.308 -48.501 -20.334  1.00  0.00           H
ATOM   4138 3HD2 LEU A 261      15.581 -47.696 -18.776  1.00  0.00           H
ATOM   4139  N   LEU A 262      20.553 -48.850 -19.852  1.00 52.96           N
ATOM   4140  CA  LEU A 262      21.710 -49.741 -20.141  1.00 60.28           C
ATOM   4141  C   LEU A 262      21.847 -50.763 -19.008  1.00 58.36           C
ATOM   4142  O   LEU A 262      22.092 -51.947 -19.302  1.00 58.87           O
ATOM   4143  CB  LEU A 262      22.988 -48.912 -20.296  1.00 53.06           C
ATOM   4144  CG  LEU A 262      23.213 -48.296 -21.677  1.00 58.99           C
ATOM   4145  CD1 LEU A 262      24.577 -47.625 -21.749  1.00 60.65           C
ATOM   4146  CD2 LEU A 262      23.076 -49.338 -22.775  1.00 58.90           C
ATOM   4147  HN  LEU A 262      20.721 -47.848 -19.780  1.00  0.00           H
ATOM   4148  HA  LEU A 262      21.475 -50.347 -21.010  1.00  0.00           H
ATOM   4149 1HB  LEU A 262      23.035 -48.139 -19.528  1.00  0.00           H
ATOM   4150 2HB  LEU A 262      23.841 -49.564 -20.095  1.00  0.00           H
ATOM   4151  HG  LEU A 262      22.453 -47.528 -21.841  1.00  0.00           H
ATOM   4152 1HD1 LEU A 262      24.757 -47.196 -22.735  1.00  0.00           H
ATOM   4153 2HD1 LEU A 262      24.646 -46.808 -21.028  1.00  0.00           H
ATOM   4154 3HD1 LEU A 262      25.381 -48.332 -21.536  1.00  0.00           H
ATOM   4155 1HD2 LEU A 262      23.256 -48.864 -23.739  1.00  0.00           H
ATOM   4156 2HD2 LEU A 262      23.810 -50.137 -22.659  1.00  0.00           H
ATOM   4157 3HD2 LEU A 262      22.100 -49.798 -22.856  1.00  0.00           H
ATOM   4158  N   GLY A 263      21.692 -50.317 -17.761  1.00 55.85           N
ATOM   4159  CA  GLY A 263      21.744 -51.187 -16.571  1.00 53.28           C
ATOM   4160  C   GLY A 263      20.650 -52.237 -16.614  1.00 51.91           C
ATOM   4161  O   GLY A 263      20.935 -53.403 -16.287  1.00 53.72           O
ATOM   4162  HN  GLY A 263      21.556 -49.321 -17.625  1.00  0.00           H
ATOM   4163 1HA  GLY A 263      21.637 -50.581 -15.676  1.00  0.00           H
ATOM   4164 2HA  GLY A 263      22.720 -51.673 -16.513  1.00  0.00           H
ATOM   4165  N   ASN A 264      19.440 -51.837 -17.016  1.00 55.12           N
ATOM   4166  CA  ASN A 264      18.259 -52.733 -17.130  1.00 54.17           C
ATOM   4167  C   ASN A 264      18.508 -53.745 -18.253  1.00 51.57           C
ATOM   4168  O   ASN A 264      18.162 -54.922 -18.066  1.00 55.82           O
ATOM   4169  CB  ASN A 264      16.968 -51.942 -17.339  1.00 57.13           C
ATOM   4170  CG  ASN A 264      16.553 -51.175 -16.101  1.00 64.08           C
ATOM   4171  OD1 ASN A 264      17.089 -51.397 -15.014  1.00 64.51           O
ATOM   4172  ND2 ASN A 264      15.602 -50.270 -16.256  1.00 63.29           N
ATOM   4173  HN  ASN A 264      19.314 -50.844 -17.188  1.00  0.00           H
ATOM   4174  HA  ASN A 264      18.184 -53.316 -16.208  1.00  0.00           H
ATOM   4175 1HB  ASN A 264      17.069 -51.264 -18.186  1.00  0.00           H
ATOM   4176 2HB  ASN A 264      16.160 -52.634 -17.579  1.00  0.00           H
ATOM   4177 1HD2 ASN A 264      15.325 -49.755 -15.433  1.00  0.00           H
ATOM   4178 2HD2 ASN A 264      15.172 -50.100 -17.148  1.00  0.00           H
ATOM   4179  N   LEU A 265      19.106 -53.306 -19.365  1.00 57.62           N
ATOM   4180  CA  LEU A 265      19.514 -54.200 -20.480  1.00 57.09           C
ATOM   4181  C   LEU A 265      20.495 -55.249 -19.945  1.00 60.49           C
ATOM   4182  O   LEU A 265      20.274 -56.446 -20.190  1.00 57.38           O
ATOM   4183  CB  LEU A 265      20.147 -53.375 -21.603  1.00 56.16           C
ATOM   4184  CG  LEU A 265      20.629 -54.189 -22.803  1.00 70.36           C
ATOM   4185  CD1 LEU A 265      19.502 -55.062 -23.345  1.00 67.12           C
ATOM   4186  CD2 LEU A 265      21.186 -53.287 -23.897  1.00 60.68           C
ATOM   4187  HN  LEU A 265      19.331 -52.316 -19.425  1.00  0.00           H
ATOM   4188  HA  LEU A 265      18.615 -54.706 -20.832  1.00  0.00           H
ATOM   4189 1HB  LEU A 265      19.436 -52.624 -21.940  1.00  0.00           H
ATOM   4190 2HB  LEU A 265      20.996 -52.813 -21.228  1.00  0.00           H
ATOM   4191  HG  LEU A 265      21.434 -54.856 -22.491  1.00  0.00           H
ATOM   4192 1HD1 LEU A 265      19.804 -55.552 -24.271  1.00  0.00           H
ATOM   4193 2HD1 LEU A 265      19.229 -55.867 -22.662  1.00  0.00           H
ATOM   4194 3HD1 LEU A 265      18.607 -54.480 -23.563  1.00  0.00           H
ATOM   4195 1HD2 LEU A 265      21.534 -53.875 -24.745  1.00  0.00           H
ATOM   4196 2HD2 LEU A 265      20.430 -52.591 -24.259  1.00  0.00           H
ATOM   4197 3HD2 LEU A 265      22.029 -52.693 -23.544  1.00  0.00           H
ATOM   4198  N   ALA A 266      21.533 -54.807 -19.230  1.00 57.78           N
ATOM   4199  CA  ALA A 266      22.588 -55.675 -18.660  1.00 58.86           C
ATOM   4200  C   ALA A 266      21.944 -56.742 -17.767  1.00 59.99           C
ATOM   4201  O   ALA A 266      22.406 -57.897 -17.800  1.00 58.64           O
ATOM   4202  CB  ALA A 266      23.591 -54.849 -17.897  1.00 50.91           C
ATOM   4203  HN  ALA A 266      21.639 -53.801 -19.120  1.00  0.00           H
ATOM   4204  HA  ALA A 266      23.095 -56.192 -19.478  1.00  0.00           H
ATOM   4205 1HB  ALA A 266      24.202 -54.252 -18.575  1.00  0.00           H
ATOM   4206 2HB  ALA A 266      23.116 -54.154 -17.210  1.00  0.00           H
ATOM   4207 3HB  ALA A 266      24.260 -55.484 -17.319  1.00  0.00           H
ATOM   4208  N   ILE A 267      20.921 -56.370 -16.994  1.00 55.19           N
ATOM   4209  CA  ILE A 267      20.200 -57.305 -16.081  1.00 58.41           C
ATOM   4210  C   ILE A 267      19.549 -58.415 -16.918  1.00 68.79           C
ATOM   4211  O   ILE A 267      19.765 -59.591 -16.583  1.00 65.74           O
ATOM   4212  CB  ILE A 267      19.172 -56.563 -15.205  1.00 67.45           C
ATOM   4213  CG2 ILE A 267      18.190 -57.547 -14.584  1.00 61.57           C
ATOM   4214  CG1 ILE A 267      19.851 -55.701 -14.138  1.00 67.61           C
ATOM   4215  CD1 ILE A 267      18.886 -54.897 -13.296  1.00 62.38           C
ATOM   4216  HN  ILE A 267      20.677 -55.387 -16.971  1.00  0.00           H
ATOM   4217  HA  ILE A 267      20.934 -57.787 -15.430  1.00  0.00           H
ATOM   4218  HB  ILE A 267      18.585 -55.902 -15.839  1.00  0.00           H
ATOM   4219 1HG2 ILE A 267      17.479 -57.061 -13.920  1.00  0.00           H
ATOM   4220 2HG2 ILE A 267      17.558 -58.060 -15.309  1.00  0.00           H
ATOM   4221 3HG2 ILE A 267      18.707 -58.307 -13.994  1.00  0.00           H
ATOM   4222 1HG1 ILE A 267      20.437 -56.343 -13.475  1.00  0.00           H
ATOM   4223 2HG1 ILE A 267      20.573 -55.033 -14.592  1.00  0.00           H
ATOM   4224  HD1 ILE A 267      19.437 -54.239 -12.632  1.00  0.00           H
ATOM   4225  HD2 ILE A 267      18.224 -54.278 -13.903  1.00  0.00           H
ATOM   4226  HD3 ILE A 267      18.276 -55.522 -12.645  1.00  0.00           H
ATOM   4227  N   THR A 268      18.803 -58.064 -17.974  1.00 68.17           N
ATOM   4228  CA  THR A 268      18.087 -59.035 -18.847  1.00 67.14           C
ATOM   4229  C   THR A 268      19.100 -59.967 -19.525  1.00 63.78           C
ATOM   4230  O   THR A 268      18.758 -61.143 -19.723  1.00 91.47           O
ATOM   4231  CB  THR A 268      17.196 -58.345 -19.890  1.00 63.36           C
ATOM   4232  OG1 THR A 268      18.031 -57.716 -20.863  1.00 83.07           O
ATOM   4233  CG2 THR A 268      16.250 -57.339 -19.276  1.00 59.95           C
ATOM   4234  HN  THR A 268      18.677 -57.074 -18.144  1.00  0.00           H
ATOM   4235  HA  THR A 268      17.464 -59.656 -18.198  1.00  0.00           H
ATOM   4236  HB  THR A 268      16.610 -59.110 -20.404  1.00  0.00           H
ATOM   4237  HG1 THR A 268      18.771 -57.271 -20.444  1.00  0.00           H
ATOM   4238 1HG2 THR A 268      15.579 -56.938 -20.034  1.00  0.00           H
ATOM   4239 2HG2 THR A 268      15.629 -57.813 -18.515  1.00  0.00           H
ATOM   4240 3HG2 THR A 268      16.739 -56.507 -18.806  1.00  0.00           H
ATOM   4241  N   LEU A 269      20.291 -59.463 -19.863  1.00 66.00           N
ATOM   4242  CA  LEU A 269      21.357 -60.231 -20.565  1.00 57.64           C
ATOM   4243  C   LEU A 269      22.182 -61.034 -19.551  1.00 65.99           C
ATOM   4244  O   LEU A 269      23.046 -61.816 -19.988  1.00 76.05           O
ATOM   4245  CB  LEU A 269      22.270 -59.265 -21.330  1.00 61.48           C
ATOM   4246  CG  LEU A 269      21.635 -58.500 -22.489  1.00 70.67           C
ATOM   4247  CD1 LEU A 269      22.662 -57.596 -23.155  1.00 62.02           C
ATOM   4248  CD2 LEU A 269      21.029 -59.448 -23.512  1.00 67.41           C
ATOM   4249  HN  LEU A 269      20.476 -58.492 -19.646  1.00  0.00           H
ATOM   4250  HA  LEU A 269      20.909 -60.961 -21.239  1.00  0.00           H
ATOM   4251 1HB  LEU A 269      22.706 -58.555 -20.623  1.00  0.00           H
ATOM   4252 2HB  LEU A 269      23.113 -59.830 -21.729  1.00  0.00           H
ATOM   4253  HG  LEU A 269      20.831 -57.872 -22.109  1.00  0.00           H
ATOM   4254 1HD1 LEU A 269      22.213 -56.988 -23.941  1.00  0.00           H
ATOM   4255 2HD1 LEU A 269      23.114 -56.909 -22.438  1.00  0.00           H
ATOM   4256 3HD1 LEU A 269      23.475 -58.164 -23.612  1.00  0.00           H
ATOM   4257 1HD2 LEU A 269      20.673 -58.875 -24.366  1.00  0.00           H
ATOM   4258 2HD2 LEU A 269      21.760 -60.168 -23.885  1.00  0.00           H
ATOM   4259 3HD2 LEU A 269      20.173 -59.992 -23.114  1.00  0.00           H
ATOM   4260  N   SER A 270      21.958 -60.827 -18.250  1.00 67.03           N
ATOM   4261  CA  SER A 270      22.756 -61.451 -17.161  1.00 73.42           C
ATOM   4262  C   SER A 270      22.240 -62.869 -16.897  1.00 78.94           C
ATOM   4263  O   SER A 270      21.009 -63.037 -16.782  1.00 81.30           O
ATOM   4264  CB  SER A 270      22.742 -60.606 -15.908  1.00 73.68           C
ATOM   4265  OG  SER A 270      23.675 -59.534 -16.002  1.00 58.72           O
ATOM   4266  HN  SER A 270      21.150 -60.285 -17.964  1.00  0.00           H
ATOM   4267  HA  SER A 270      23.788 -61.542 -17.493  1.00  0.00           H
ATOM   4268 1HB  SER A 270      21.757 -60.268 -15.608  1.00  0.00           H
ATOM   4269 2HB  SER A 270      23.076 -61.218 -15.066  1.00  0.00           H
ATOM   4270  HG1 SER A 270      23.290 -58.927 -16.641  1.00  0.00           H
ATOM   4271  N   LYS A 271      23.156 -63.840 -16.818  1.00 94.27           N
ATOM   4272  CA  LYS A 271      22.868 -65.273 -16.533  1.00 99.72           C
ATOM   4273  C   LYS A 271      22.514 -65.444 -15.050  1.00113.04           C
ATOM   4274  O   LYS A 271      21.968 -66.504 -14.698  1.00122.12           O
ATOM   4275  CB  LYS A 271      24.141 -66.091 -16.930  1.00 84.61           C
ATOM   4276  CG  LYS A 271      24.271 -67.527 -16.377  1.00  0.00           C
ATOM   4277  CD  LYS A 271      25.128 -67.590 -15.091  1.00  0.00           C
ATOM   4278  CE  LYS A 271      24.703 -68.653 -14.064  1.00  0.00           C
ATOM   4279  NZ  LYS A 271      23.552 -68.173 -13.297  1.00  0.00           N1+
ATOM   4280  HN  LYS A 271      24.126 -63.522 -16.703  1.00  0.00           H
ATOM   4281  HA  LYS A 271      22.004 -65.596 -17.117  1.00  0.00           H
ATOM   4282 1HB  LYS A 271      24.151 -66.144 -18.019  1.00  0.00           H
ATOM   4283 2HB  LYS A 271      25.037 -65.526 -16.663  1.00  0.00           H
ATOM   4284 1HG  LYS A 271      23.284 -67.970 -16.240  1.00  0.00           H
ATOM   4285 2HG  LYS A 271      24.747 -68.156 -17.130  1.00  0.00           H
ATOM   4286 1HD  LYS A 271      26.164 -67.773 -15.379  1.00  0.00           H
ATOM   4287 2HD  LYS A 271      25.154 -66.617 -14.591  1.00  0.00           H
ATOM   4288 1HE  LYS A 271      24.464 -69.598 -14.553  1.00  0.00           H
ATOM   4289 2HE  LYS A 271      25.515 -68.843 -13.361  1.00  0.00           H
ATOM   4290 1HZ  LYS A 271      23.152 -68.812 -12.634  1.00  0.00           H
ATOM   4291 2HZ  LYS A 271      23.826 -67.345 -12.731  1.00  0.00           H
ATOM   4292 3HZ  LYS A 271      22.816 -67.762 -13.872  1.00  0.00           H
ATOM   4293  N   ASN A 272      22.814 -64.436 -14.222  1.00132.20           N
ATOM   4294  CA  ASN A 272      22.505 -64.414 -12.766  1.00126.65           C
ATOM   4295  C   ASN A 272      23.076 -65.668 -12.027  1.00125.88           C
ATOM   4296  O   ASN A 272      24.306 -65.934 -12.126  1.00119.73           O
ATOM   4297  CB  ASN A 272      20.974 -64.182 -12.558  1.00111.15           C
ATOM   4298  CG  ASN A 272      20.591 -63.685 -11.167  1.00  0.00           C
ATOM   4299  OD1 ASN A 272      19.906 -62.677 -10.987  1.00  0.00           O
ATOM   4300  ND2 ASN A 272      21.005 -64.430 -10.124  1.00  0.00           N
ATOM   4301  OXT ASN A 272      22.301 -66.477 -11.446  1.00  0.00           O1-
ATOM   4302  HN  ASN A 272      23.403 -63.684 -14.561  1.00  0.00           H
ATOM   4303  HA  ASN A 272      23.040 -63.552 -12.364  1.00  0.00           H
ATOM   4304 1HB  ASN A 272      20.616 -63.439 -13.271  1.00  0.00           H
ATOM   4305 2HB  ASN A 272      20.419 -65.096 -12.767  1.00  0.00           H
ATOM   4306 1HD2 ASN A 272      20.777 -64.161  -9.184  1.00  0.00           H
ATOM   4307 2HD2 ASN A 272      21.541 -65.275 -10.343  1.00  0.00           H
TER    4308      ASN A 272
HETATM 4309  C1  RET r 501      26.062 -28.644 -29.940  1.00 57.54           C
HETATM 4310  C2  RET r 501      26.345 -27.446 -30.878  1.00 60.04           C
HETATM 4311  C3  RET r 501      25.202 -27.134 -31.829  1.00 56.63           C
HETATM 4312  C4  RET r 501      24.941 -28.335 -32.720  1.00 55.33           C
HETATM 4313  C5  RET r 501      24.927 -29.652 -31.988  1.00 57.01           C
HETATM 4314  C6  RET r 501      25.410 -29.817 -30.714  1.00 56.84           C
HETATM 4315  C7  RET r 501      25.257 -31.128 -30.098  1.00 52.95           C
HETATM 4316  C8  RET r 501      25.592 -31.557 -28.848  1.00 55.82           C
HETATM 4317  C9  RET r 501      25.339 -32.875 -28.316  1.00 59.72           C
HETATM 4318  C10 RET r 501      25.926 -33.196 -27.113  1.00 60.29           C
HETATM 4319  C11 RET r 501      25.755 -34.369 -26.324  1.00 55.32           C
HETATM 4320  C12 RET r 501      26.357 -34.485 -25.094  1.00 61.41           C
HETATM 4321  C13 RET r 501      26.029 -35.407 -24.053  1.00 63.35           C
HETATM 4322  C14 RET r 501      26.643 -35.240 -22.816  1.00 66.04           C
HETATM 4323  C15 RET r 501      25.989 -35.437 -21.574  1.00 62.53           C
HETATM 4324  C16 RET r 501      27.447 -29.025 -29.358  1.00 54.37           C
HETATM 4325  C17 RET r 501      25.125 -28.168 -28.804  1.00 48.73           C
HETATM 4326  C18 RET r 501      24.427 -30.773 -32.871  1.00 64.03           C
HETATM 4327  C19 RET r 501      24.446 -33.827 -29.067  1.00 63.07           C
HETATM 4328  C20 RET r 501      25.017 -36.492 -24.257  1.00 66.40           C
HETATM 4329  H21 RET r 501      27.233 -27.661 -31.477  1.00  0.00           H
HETATM 4330  H22 RET r 501      26.589 -26.581 -30.254  1.00  0.00           H
HETATM 4331  H31 RET r 501      25.428 -26.247 -32.430  1.00  0.00           H
HETATM 4332  H32 RET r 501      24.294 -26.903 -31.265  1.00  0.00           H
HETATM 4333  H41 RET r 501      25.693 -28.407 -33.515  1.00  0.00           H
HETATM 4334  H42 RET r 501      23.999 -28.207 -33.267  1.00  0.00           H
HETATM 4335  H71 RET r 501      24.788 -31.873 -30.732  1.00  0.00           H
HETATM 4336  H81 RET r 501      26.083 -30.892 -28.153  1.00  0.00           H
HETATM 4337 H101 RET r 501      26.549 -32.426 -26.661  1.00  0.00           H
HETATM 4338 H111 RET r 501      25.081 -35.148 -26.671  1.00  0.00           H
HETATM 4339 H121 RET r 501      27.028 -33.683 -24.804  1.00  0.00           H
HETATM 4340 H141 RET r 501      27.534 -34.634 -22.785  1.00  0.00           H
HETATM 4341  H15 RET r 501      24.926 -35.663 -21.594  1.00  0.00           H
HETATM 4342 H161 RET r 501      27.915 -28.124 -28.949  1.00  0.00           H
HETATM 4343 H162 RET r 501      28.100 -29.425 -30.139  1.00  0.00           H
HETATM 4344 H163 RET r 501      27.417 -29.743 -28.540  1.00  0.00           H
HETATM 4345 H171 RET r 501      24.140 -27.900 -29.195  1.00  0.00           H
HETATM 4346 H172 RET r 501      25.540 -27.284 -28.308  1.00  0.00           H
HETATM 4347 H173 RET r 501      24.978 -28.935 -28.041  1.00  0.00           H
HETATM 4348 H181 RET r 501      23.794 -30.379 -33.672  1.00  0.00           H
HETATM 4349 H182 RET r 501      23.862 -31.557 -32.362  1.00  0.00           H
HETATM 4350 H183 RET r 501      25.294 -31.238 -33.355  1.00  0.00           H
HETATM 4351 H191 RET r 501      23.611 -33.301 -29.534  1.00  0.00           H
HETATM 4352 H192 RET r 501      24.033 -34.591 -28.408  1.00  0.00           H
HETATM 4353 H193 RET r 501      24.992 -34.331 -29.871  1.00  0.00           H
HETATM 4354 H201 RET r 501      25.539 -37.404 -24.573  1.00  0.00           H
HETATM 4355 H202 RET r 501      24.282 -36.252 -25.026  1.00  0.00           H
HETATM 4356 H203 RET r 501      24.492 -36.726 -23.330  1.00  0.00           H
HETATM 4357  O   HOH o 401      12.990 -10.768 -21.279  1.00 63.25           O
HETATM 4358  H1  HOH o 401      12.040 -10.514 -21.095  1.00  0.00           H
HETATM 4359  H2  HOH o 401      13.503  -9.933 -21.558  1.00  0.00           H
HETATM 4360  O   HOH o 402      25.225 -50.223 -17.918  1.00 60.91           O
HETATM 4361  H1  HOH o 402      25.295 -51.130 -17.468  1.00  0.00           H
HETATM 4362  H2  HOH o 402      24.988 -49.540 -17.211  1.00  0.00           H
HETATM 4363  O   HOH o 403      29.675 -15.813 -12.463  1.00 86.20           O
HETATM 4364  H1  HOH o 403      30.262 -14.986 -12.336  1.00  0.00           H
HETATM 4365  H2  HOH o 403      29.557 -15.975 -13.453  1.00  0.00           H
HETATM 4366  O   HOH o 404      13.569 -15.568 -31.067  1.00 56.96           O
HETATM 4367  H1  HOH o 404      14.380 -15.556 -30.464  1.00  0.00           H
HETATM 4368  H2  HOH o 404      13.684 -14.858 -31.779  1.00  0.00           H
HETATM 4369  O   HOH o 405      24.196 -58.753 -31.043  1.00 60.69           O
HETATM 4370  H1  HOH o 405      24.105 -58.028 -31.744  1.00  0.00           H
HETATM 4371  H2  HOH o 405      23.438 -59.414 -31.158  1.00  0.00           H
HETATM 4372  O   HOH o 406      34.182 -38.049 -16.202  1.00 51.00           O
HETATM 4373  H1  HOH o 406      33.715 -38.237 -17.055  1.00  0.00           H
HETATM 4374  H2  HOH o 406      33.579 -38.426 -15.531  1.00  0.00           H
HETATM 4375  O   HOH o 407      25.771 -52.347 -16.396  1.00 65.61           O
HETATM 4376  H1  HOH o 407      25.666 -52.039 -15.434  1.00  0.00           H
HETATM 4377  H2  HOH o 407      26.592 -52.920 -16.469  1.00  0.00           H
HETATM 4378  O   HOH o 408      23.852 -27.616  -3.057  1.00 52.20           O
HETATM 4379  H1  HOH o 408      24.228 -26.826  -2.574  1.00  0.00           H
HETATM 4380  H2  HOH o 408      23.819 -27.409  -4.046  1.00  0.00           H
HETATM 4381  O   HOH o 409      35.167 -15.052 -10.744  1.00 67.39           O
HETATM 4382  H1  HOH o 409      35.215 -14.054 -10.670  1.00  0.00           H
HETATM 4383  H2  HOH o 409      34.977 -15.275 -11.719  1.00  0.00           H
HETATM 4384  O   HOH o 410      34.585 -10.570 -12.748  1.00 49.09           O
HETATM 4385  H1  HOH o 410      33.650 -10.285 -12.974  1.00  0.00           H
HETATM 4386  H2  HOH o 410      34.653 -11.582 -12.834  1.00  0.00           H
HETATM 4387  O   HOH o 411      33.539 -19.032 -15.633  1.00 74.83           O
HETATM 4388  H1  HOH o 411      33.048 -18.329 -15.103  1.00  0.00           H
HETATM 4389  H2  HOH o 411      34.372 -18.618 -16.009  1.00  0.00           H
HETATM 4390  O   HOH o 412      23.723 -55.610  -5.856  1.00 78.09           O
HETATM 4391  H1  HOH o 412      23.049 -55.466  -6.597  1.00  0.00           H
HETATM 4392  H2  HOH o 412      23.595 -56.531  -5.486  1.00  0.00           H
HETATM 4393  O   HOH o 413      26.950 -17.837  -6.777  1.00 64.99           O
HETATM 4394  H1  HOH o 413      27.483 -17.336  -7.476  1.00  0.00           H
HETATM 4395  H2  HOH o 413      27.590 -18.335  -6.173  1.00  0.00           H
HETATM 4396  O   HOH o 414      19.734 -52.551 -10.765  1.00 64.26           O
HETATM 4397  H1  HOH o 414      18.953 -51.922 -10.787  1.00  0.00           H
HETATM 4398  H2  HOH o 414      20.239 -52.477 -11.633  1.00  0.00           H
HETATM 4399  O   HOH o 415       7.270 -12.715 -13.885  1.00 68.86           O
HETATM 4400  H1  HOH o 415       6.831 -12.670 -14.783  1.00  0.00           H
HETATM 4401  H2  HOH o 415       8.252 -12.877 -14.014  1.00  0.00           H
HETATM 4402  O   HOH o 416      24.705 -22.839 -25.918  1.00 53.72           O
HETATM 4403  H1  HOH o 416      25.132 -22.100 -25.366  1.00  0.00           H
HETATM 4404  H2  HOH o 416      24.488 -22.452 -26.828  1.00  0.00           H
HETATM 4405  O   HOH o 417      23.579 -26.976 -13.583  1.00 52.37           O
HETATM 4406  H1  HOH o 417      24.509 -26.754 -13.271  1.00  0.00           H
HETATM 4407  H2  HOH o 417      22.988 -27.070 -12.770  1.00  0.00           H
HETATM 4408  O   HOH o 418      31.299 -21.205 -11.214  1.00 55.71           O
HETATM 4409  H1  HOH o 418      30.495 -21.633 -11.644  1.00  0.00           H
HETATM 4410  H2  HOH o 418      31.840 -20.736 -11.917  1.00  0.00           H
HETATM 4411  O   HOH o 419      24.025 -57.965 -28.296  1.00 63.30           O
HETATM 4412  H1  HOH o 419      24.344 -58.287 -29.203  1.00  0.00           H
HETATM 4413  H2  HOH o 419      23.102 -57.575 -28.423  1.00  0.00           H
HETATM 4414  O   HOH o 420      23.238 -40.710 -24.163  1.00 55.71           O
HETATM 4415  H1  HOH o 420      23.288 -40.358 -23.217  1.00  0.00           H
HETATM 4416  H2  HOH o 420      23.400 -41.698 -24.141  1.00  0.00           H
HETATM 4417  O   HOH o 421      24.312 -20.799  -6.260  1.00 57.30           O
HETATM 4418  H1  HOH o 421      23.960 -20.251  -5.480  1.00  0.00           H
HETATM 4419  H2  HOH o 421      25.299 -20.964  -6.128  1.00  0.00           H
HETATM 4420  O   HOH o 422      24.116 -24.124 -18.848  1.00 53.88           O
HETATM 4421  H1  HOH o 422      23.181 -23.783 -18.668  1.00  0.00           H
HETATM 4422  H2  HOH o 422      24.607 -23.395 -19.344  1.00  0.00           H
HETATM 4423  O   HOH o 423      28.216 -13.752 -28.542  1.00 47.40           O
HETATM 4424  H1  HOH o 423      29.097 -14.238 -28.485  1.00  0.00           H
HETATM 4425  H2  HOH o 423      27.843 -13.645 -27.609  1.00  0.00           H
HETATM 4426  O   HOH o 424      26.816 -31.292 -19.199  1.00 48.30           O
HETATM 4427  H1  HOH o 424      27.109 -30.868 -20.020  1.00  0.00           H
HETATM 4428  H2  HOH o 424      25.846 -31.147 -19.151  1.00  0.00           H
HETATM 4429  O   HOH o 425      24.759 -47.985 -16.579  1.00 54.13           O
HETATM 4430  H1  HOH o 425      23.760 -47.838 -16.565  1.00  0.00           H
HETATM 4431  H2  HOH o 425      25.105 -47.788 -17.501  1.00  0.00           H
HETATM 4432  O   HOH o 426      28.972  -8.120 -28.533  1.00 57.15           O
HETATM 4433  H1  HOH o 426      29.187  -9.048 -28.203  1.00  0.00           H
HETATM 4434  H2  HOH o 426      28.181  -8.156 -29.163  1.00  0.00           H
HETATM 4435  O   HOH o 427      33.355 -54.442 -11.614  1.00 66.27           O
HETATM 4436  H1  HOH o 427      33.285 -53.565 -12.095  1.00  0.00           H
HETATM 4437  H2  HOH o 427      32.473 -54.926 -11.679  1.00  0.00           H
HETATM 4438  O   HOH o 428      25.444 -43.279 -18.252  1.00 51.97           O
HETATM 4439  H1  HOH o 428      26.001 -43.422 -19.077  1.00  0.00           H
HETATM 4440  H2  HOH o 428      25.691 -43.974 -17.569  1.00  0.00           H
HETATM 4441  O   HOH o 429      21.773  -5.348 -10.194  1.00 58.77           O
HETATM 4442  H1  HOH o 429      22.250  -5.084  -9.355  1.00  0.00           H
HETATM 4443  H2  HOH o 429      21.357  -6.255 -10.065  1.00  0.00           H
HETATM 4444  O   HOH o 430      10.747 -15.443  -3.713  1.00 47.12           O
HETATM 4445  H1  HOH o 430      10.594 -14.644  -3.134  1.00  0.00           H
HETATM 4446  H2  HOH o 430      11.418 -15.191  -4.430  1.00  0.00           H
HETATM 4447  O   HOH o 431      26.192 -53.391  -6.035  1.00 64.99           O
HETATM 4448  H1  HOH o 431      25.607 -54.175  -5.802  1.00  0.00           H
HETATM 4449  H2  HOH o 431      25.681 -52.550  -5.818  1.00  0.00           H
HETATM 4450  O   HOH o 432      24.339 -21.455 -28.359  1.00 57.89           O
HETATM 4451  H1  HOH o 432      23.563 -21.330 -28.985  1.00  0.00           H
HETATM 4452  H2  HOH o 432      24.617 -20.550 -27.997  1.00  0.00           H
HETATM 4453  O   HOH o 433      10.782  -9.479 -10.253  1.00 68.38           O
HETATM 4454  H1  HOH o 433      11.459  -8.741 -10.117  1.00  0.00           H
HETATM 4455  H2  HOH o 433      10.029  -9.339  -9.608  1.00  0.00           H
HETATM 4456  O   HOH o 434      25.876 -20.749 -24.932  1.00 50.12           O
HETATM 4457  H1  HOH o 434      25.488 -20.034 -25.532  1.00  0.00           H
HETATM 4458  H2  HOH o 434      26.873 -20.603 -24.868  1.00  0.00           H
HETATM 4459  O   HOH o 435      32.729 -38.390 -18.462  1.00 49.67           O
HETATM 4460  H1  HOH o 435      33.228 -38.189 -19.270  1.00  0.00           H
HETATM 4461  H2  HOH o 435      31.978 -37.732 -18.469  1.00  0.00           H
HETATM 4462  O   HOH o 436      23.967 -11.919  -6.898  1.00 58.23           O
HETATM 4463  H1  HOH o 436      24.088 -11.075  -7.448  1.00  0.00           H
HETATM 4464  H2  HOH o 436      24.845 -12.114  -6.451  1.00  0.00           H
HETATM 4465  O   HOH o 437      21.913 -28.368 -15.483  1.00 49.56           O
HETATM 4466  H1  HOH o 437      22.362 -27.945 -14.683  1.00  0.00           H
HETATM 4467  H2  HOH o 437      20.921 -28.179 -15.452  1.00  0.00           H
HETATM 4468  O   HOH o 438      23.512 -52.391 -12.839  1.00 60.03           O
HETATM 4469  H1  HOH o 438      23.742 -52.802 -11.952  1.00  0.00           H
HETATM 4470  H2  HOH o 438      22.500 -52.395 -12.957  1.00  0.00           H
HETATM 4471  O   HOH o 439      19.813 -49.624 -13.894  1.00 60.18           O
HETATM 4472  H1  HOH o 439      20.805 -49.424 -13.893  1.00  0.00           H
HETATM 4473  H2  HOH o 439      19.446 -49.496 -14.822  1.00  0.00           H
HETATM 4474  O   HOH o 440      28.450 -19.339  -5.538  1.00 70.01           O
HETATM 4475  H1  HOH o 440      29.215 -19.256  -6.181  1.00  0.00           H
HETATM 4476  H2  HOH o 440      27.900 -20.149  -5.777  1.00  0.00           H
HETATM 4477  O   HOH o 441      34.822 -10.476 -26.342  1.00 54.78           O
HETATM 4478  H1  HOH o 441      35.415 -11.290 -26.340  1.00  0.00           H
HETATM 4479  H2  HOH o 441      35.146  -9.836 -27.051  1.00  0.00           H
HETATM 4480  O   HOH o 442       9.376 -10.122 -16.701  1.00 74.10           O
HETATM 4481  H1  HOH o 442       9.803 -11.037 -16.806  1.00  0.00           H
HETATM 4482  H2  HOH o 442       8.727  -9.995 -17.453  1.00  0.00           H
HETATM 4483  O   HOH o 443      20.060 -53.927  -5.836  1.00 59.55           O
HETATM 4484  H1  HOH o 443      20.193 -53.849  -4.847  1.00  0.00           H
HETATM 4485  H2  HOH o 443      20.652 -54.657  -6.192  1.00  0.00           H
HETATM 4486  O   HOH o 444      31.415 -19.746 -17.635  1.00 58.64           O
HETATM 4487  H1  HOH o 444      32.141 -19.485 -16.988  1.00  0.00           H
HETATM 4488  H2  HOH o 444      30.593 -19.997 -17.123  1.00  0.00           H
HETATM 4489  O   HOH o 445      36.371 -12.902 -26.694  1.00 53.58           O
HETATM 4490  H1  HOH o 445      37.180 -12.886 -27.302  1.00  0.00           H
HETATM 4491  H2  HOH o 445      36.572 -13.473 -25.895  1.00  0.00           H
HETATM 4492  O   HOH o 446      30.599 -61.948 -16.190  1.00 69.58           O
HETATM 4493  H1  HOH o 446      29.904 -62.548 -15.786  1.00  0.00           H
HETATM 4494  H2  HOH o 446      31.241 -62.506 -16.720  1.00  0.00           H
HETATM 4495  O   HOH o 447      23.208 -23.997  -5.999  1.00 65.04           O
HETATM 4496  H1  HOH o 447      23.399 -23.010  -5.959  1.00  0.00           H
HETATM 4497  H2  HOH o 447      22.364 -24.138  -6.531  1.00  0.00           H
HETATM 4498  O   HOH o 448      32.046 -15.605  -9.522  1.00 75.75           O
HETATM 4499  H1  HOH o 448      31.581 -15.184 -10.305  1.00  0.00           H
HETATM 4500  H2  HOH o 448      33.038 -15.516  -9.652  1.00  0.00           H
HETATM 4501  O   HOH o 449      31.118 -17.345 -11.930  1.00 73.10           O
HETATM 4502  H1  HOH o 449      31.988 -16.846 -11.928  1.00  0.00           H
HETATM 4503  H2  HOH o 449      30.368 -16.674 -12.152  1.00  0.00           H
HETATM 4504  O   HOH o 450      36.388 -11.431 -31.789  1.00 66.85           O
HETATM 4505  H1  HOH o 450      36.416 -10.433 -31.703  1.00  0.00           H
HETATM 4506  H2  HOH o 450      35.560 -11.694 -32.287  1.00  0.00           H
HETATM 4507  O   HOH o 451      22.499 -49.619 -13.377  1.00 79.31           O
HETATM 4508  H1  HOH o 451      22.593 -49.376 -12.406  1.00  0.00           H
HETATM 4509  H2  HOH o 451      23.027 -50.460 -13.547  1.00  0.00           H
HETATM 4510  O   HOH o 452      28.774  -6.388 -26.892  1.00 64.16           O
HETATM 4511  H1  HOH o 452      29.372  -5.633 -27.178  1.00  0.00           H
HETATM 4512  H2  HOH o 452      28.855  -7.136 -27.581  1.00  0.00           H
HETATM 4513  O   HOH o 453      21.185 -52.252 -13.242  1.00 74.90           O
HETATM 4514  H1  HOH o 453      20.932 -52.923 -13.949  1.00  0.00           H
HETATM 4515  H2  HOH o 453      20.667 -51.401 -13.404  1.00  0.00           H
HETATM 4516  O   HOH o 454      30.750 -18.873  -9.897  1.00 59.14           O
HETATM 4517  H1  HOH o 454      30.876 -18.170 -10.618  1.00  0.00           H
HETATM 4518  H2  HOH o 454      31.011 -19.768 -10.276  1.00  0.00           H
HETATM 4519  O   HOH o 455      38.293 -12.640 -28.602  1.00 69.59           O
HETATM 4520  H1  HOH o 455      38.894 -11.841 -28.528  1.00  0.00           H
HETATM 4521  H2  HOH o 455      37.963 -12.715 -29.547  1.00  0.00           H
HETATM 4522  O   HOH o 456      23.535 -19.269  -4.442  1.00 75.60           O
HETATM 4523  H1  HOH o 456      23.250 -19.128  -3.492  1.00  0.00           H
HETATM 4524  H2  HOH o 456      24.219 -18.573  -4.685  1.00  0.00           H
HETATM 4525  O   HOH o 457      24.163 -59.832 -26.732  1.00 69.63           O
HETATM 4526  H1  HOH o 457      24.139 -60.639 -27.322  1.00  0.00           H
HETATM 4527  H2  HOH o 457      24.109 -59.001 -27.316  1.00  0.00           H
HETATM 4528  O   HOH o 458      35.332  -8.639 -28.346  1.00 67.27           O
HETATM 4529  H1  HOH o 458      35.494  -7.788 -27.840  1.00  0.00           H
HETATM 4530  H2  HOH o 458      34.490  -8.538 -28.881  1.00  0.00           H
HETATM 4531  O   HOH o 459      26.808  -7.591 -30.053  1.00 71.08           O
HETATM 4532  H1  HOH o 459      26.005  -7.917 -30.556  1.00  0.00           H
HETATM 4533  H2  HOH o 459      26.606  -6.694 -29.654  1.00  0.00           H
HETATM 4534 Na    Na i 313      22.625 -13.538  -7.686  1.00 53.22          Na1+
END   
